# Supplementary material for: (E)-1-Ferrocenyl-3-[2-(2-hy­droxy­eth­oxy)phen­yl]prop-2-en-1-one
Source: Acta Crystallogr Sect E Struct Rep Online. 2013 Feb 9;69(Pt 3):m144. doi: 10.1107/S1600536813003395 (PMC3588521; doi:10.1107/S1600536813003395)
Supplement: Supplementary file 1 [file e-69-0m144-sup1.cif]

##############################################################################
#                                                                            #
# This CIF contains the data in a paper accepted for publication in          #
# Acta Crystallographica Section E. It conforms to the requirements of       #
# Notes for Authors for Acta Crystallographica Section E, and has been       #
# peer reviewed under the auspices of the IUCr Commission on Journals.       #
#                                                                            #
# Full details of the Crystallographic Information File format               #
# are given in the paper "The Crystallographic Information File (CIF):       #
# a New Standard Archive File for Crystallography" by S. R. Hall, F. H.      #
# Allen and I. D. Brown [Acta Cryst. (1991), A47, 655-685].                  #
#                                                                            #
# The current version of the core CIF dictionary is obtainable from          #
# ftp://ftp.iucr.org/pub/cif_core.dic.                                       #
#                                                                            #
# Software is freely available for graphical display of the structure(s)     #
# in this CIF. For information consult the CIF software page                 #
# http://www.iucr.org/resources/cif/software.                                #
#                                                                            #
# This file may be used for bona fide research purposes within the           #
# scientific community so long as proper attribution is given to the journal # 
# article from which it was obtained.                                        #
#                                                                            #
##############################################################################
data_I
_audit_creation_method     SHELXL-97
_chemical_name_systematic
;
(<i>E</i>)-1-Ferrocenyl-3-[2-(2-hydroxyethoxy)phenyl]prop-2-en-1-one
;
_chemical_name_common
                   (E)-3-(2-(2-hydroxyethoxy)ferrocenyl)-1-phenylprop-2-en-1-one
_chemical_formula_moiety     'C21 H20 Fe O3'
_chemical_formula_sum     'C21 H20 Fe O3'
_chemical_formula_iupac     '[Fe (C5 H5) (C16 H15 O3)]'
_chemical_formula_weight     376.22
_chemical_melting_point     ?
_symmetry_cell_setting     monoclinic
_symmetry_space_group_name_H-M     'P 21/c'
_symmetry_space_group_name_hall     '-P 2ybc'
loop_
    _symmetry_equiv_pos_as_xyz
    'x, y, z'
    '-x, y+1/2, -z+1/2'
    '-x, -y, -z'
    'x, -y-1/2, z-1/2'
_cell_length_a     12.5649(10)
_cell_length_b     19.0531(14)
_cell_length_c     7.4930(6)
_cell_angle_alpha     90.00
_cell_angle_beta     103.932(3)
_cell_angle_gamma     90.00
_cell_volume     1741.1(2)
_cell_formula_units_Z     4
_cell_measurement_reflns_used     4310
_cell_measurement_theta_min     1.67
_cell_measurement_theta_max     28.32
_cell_measurement_temperature     298(2)
_cell_special_details     Monoclinic
_exptl_crystal_description     block
_exptl_crystal_colour     colourless
_exptl_crystal_size_max     0.20
_exptl_crystal_size_mid     0.20
_exptl_crystal_size_min     0.20
_exptl_crystal_density_diffrn     1.435
_exptl_crystal_density_meas     ?
_exptl_crystal_density_method     'not measured'
_exptl_crystal_F_000     784
_exptl_absorpt_coefficient_mu     0.883
_exptl_absorpt_correction_type     none
_exptl_absorpt_process_details     ?
_exptl_absorpt_correction_T_min     ?
_exptl_absorpt_correction_T_max     ?
_exptl_special_details     ?
_diffrn_ambient_temperature     298(2)
_diffrn_radiation_type     MoK\a
_diffrn_radiation_wavelength     0.71073
_diffrn_radiation_source     'fine-focus sealed tube'
_diffrn_radiation_monochromator     graphite
_diffrn_measurement_device_type     'Bruker SMART APEXII area-detector'
_diffrn_measurement_method     '\w and \f scans'
_diffrn_detector_area_resol_mean     ?
_diffrn_reflns_number     16289
_diffrn_reflns_av_R_equivalents     0.0454
_diffrn_reflns_av_sigmaI/netI     0.0376
_diffrn_reflns_theta_min     1.67
_diffrn_reflns_theta_max     28.32
_diffrn_reflns_theta_full     28.32
_diffrn_measured_fraction_theta_max     0.996
_diffrn_measured_fraction_theta_full     0.996
_diffrn_reflns_limit_h_min     -13
_diffrn_reflns_limit_h_max     16
_diffrn_reflns_limit_k_min     -24
_diffrn_reflns_limit_k_max     25
_diffrn_reflns_limit_l_min     -9
_diffrn_reflns_limit_l_max     9
_diffrn_standards_number     ?
_diffrn_standards_interval_count     ?
_diffrn_standards_interval_time     ?
_diffrn_standards_decay_%     ?
_refine_special_details
;
Refinement of <i>F</i>^2^ against ALL reflections. The weighted <i>R</i>-factor
<i>wR</i> and goodness of fit <i>S</i> are based on <i>F</i>^2^, conventional
<i>R</i>-factors <i>R</i> are based on <i>F</i>, with <i>F</i> set to zero for
negative <i>F</i>^2^. The threshold expression of <i>F</i>^2^ >
\s(<i>F</i>^2^) is used only for calculating <i>R</i>-factors(gt) <i>etc</i>.
and is not relevant to the choice of reflections for refinement.
<i>R</i>-factors based on <i>F</i>^2^ are statistically about twice as large
as those based on <i>F</i>, and <i>R</i>- factors based on ALL data will be
even larger.
;
_reflns_number_total     4310
_reflns_number_gt     3510
_reflns_threshold_expression     I>2sigma(I)
_refine_ls_structure_factor_coef     Fsqd
_refine_ls_matrix_type     full
_refine_ls_R_factor_all     0.0455
_refine_ls_R_factor_gt     0.0346
_refine_ls_wR_factor_gt     0.0901
_refine_ls_wR_factor_ref     0.0960
_refine_ls_goodness_of_fit_ref     1.061
_refine_ls_restrained_S_all     1.061
_refine_ls_number_reflns     4310
_refine_ls_number_parameters     228
_refine_ls_number_restraints     0
_refine_ls_hydrogen_treatment     constr
_refine_ls_weighting_scheme     calc
_refine_ls_weighting_details
         'calc w=1/[\s^2^(Fo^2^)+(0.0440P)^2^+0.3210P] where P=(Fo^2^+2Fc^2^)/3'
_atom_sites_solution_hydrogens     geom
_atom_sites_solution_primary     direct
_atom_sites_solution_secondary     difmap
_refine_ls_shift/su_max     0.000
_refine_ls_shift/su_mean     0.000
_refine_diff_density_max     0.290
_refine_diff_density_min     -0.282
_refine_ls_extinction_method     none
_refine_ls_extinction_coef     ?
loop_
    _atom_type_symbol
    _atom_type_description
    _atom_type_scat_dispersion_real
    _atom_type_scat_dispersion_imag
    _atom_type_scat_source
    'C' 'C' 0.0033 0.0016
                         'International Tables Vol C Tables 4.2.6.8 and 6.1.1.4'
    'H' 'H' 0.0000 0.0000
                         'International Tables Vol C Tables 4.2.6.8 and 6.1.1.4'
    'O' 'O' 0.0106 0.0060
                         'International Tables Vol C Tables 4.2.6.8 and 6.1.1.4'
    'Fe' 'Fe' 0.3463 0.8444
                         'International Tables Vol C Tables 4.2.6.8 and 6.1.1.4'
_computing_data_collection     'APEX2 (Bruker, 2008)'
_computing_cell_refinement     'SAINT (Bruker, 2008)'
_computing_data_reduction     'SAINT (Bruker, 2008)'
_computing_structure_solution     'SHELXS97 (Sheldrick, 2008)'
_computing_structure_refinement     'SHELXL97 (Sheldrick, 2008)'
_computing_molecular_graphics
                  'ORTEP-3 for Windows (Farrugia, 2012) and PLATON (Spek, 2009)'
_computing_publication_material
;
SHELXL97 (Sheldrick, 2008),  PLATON (Spek, 2009) and publCIF
(Westrip, 2010)
;
loop_
    _atom_site_type_symbol
    _atom_site_label
    _atom_site_fract_x
    _atom_site_fract_y
    _atom_site_fract_z
    _atom_site_U_iso_or_equiv
    _atom_site_adp_type
    _atom_site_calc_flag
    _atom_site_refinement_flags
    _atom_site_occupancy
    _atom_site_symmetry_multiplicity
    _atom_site_disorder_assembly
    _atom_site_disorder_group
    C C1 0.5017(2) 0.19106(15) 0.1792(4) 0.0844(8) Uani d . 1 1 . .
    H H1A 0.4927 0.2107 0.0571 0.101 Uiso calc R 1 1 . .
    H H1B 0.5491 0.2224 0.2651 0.101 Uiso calc R 1 1 . .
    C C2 0.3913(2) 0.18912(13) 0.2245(3) 0.0687(6) Uani d . 1 1 . .
    H H2A 0.3620 0.2362 0.2247 0.082 Uiso calc R 1 1 . .
    H H2B 0.3402 0.1612 0.1345 0.082 Uiso calc R 1 1 . .
    C C3 0.32089(15) 0.14956(9) 0.4781(2) 0.0448(4) Uani d . 1 1 . .
    C C4 0.21972(18) 0.18139(11) 0.4123(3) 0.0601(5) Uani d . 1 1 . .
    H H4 0.2076 0.2092 0.3075 0.072 Uiso calc R 1 1 . .
    C C5 0.13711(18) 0.17179(13) 0.5021(4) 0.0689(6) Uani d . 1 1 . .
    H H5 0.0694 0.1931 0.4568 0.083 Uiso calc R 1 1 . .
    C C6 0.15347(17) 0.13110(14) 0.6575(3) 0.0665(6) Uani d . 1 1 . .
    H H6 0.0977 0.1254 0.7185 0.080 Uiso calc R 1 1 . .
    C C7 0.25349(16) 0.09891(10) 0.7221(3) 0.0526(5) Uani d . 1 1 . .
    H H7 0.2642 0.0712 0.8271 0.063 Uiso calc R 1 1 . .
    C C8 0.33932(14) 0.10650(9) 0.6351(2) 0.0399(4) Uani d . 1 1 . .
    C C9 0.44013(13) 0.06738(9) 0.7103(2) 0.0396(4) Uani d . 1 1 . .
    H H9 0.4388 0.0402 0.8129 0.048 Uiso calc R 1 1 . .
    C C10 0.53325(13) 0.06421(9) 0.6567(2) 0.0404(4) Uani d . 1 1 . .
    H H10 0.5416 0.0911 0.5572 0.048 Uiso calc R 1 1 . .
    C C11 0.62388(14) 0.01847(9) 0.7532(2) 0.0402(4) Uani d . 1 1 . .
    C C12 0.72924(13) 0.02332(9) 0.7018(2) 0.0420(4) Uani d . 1 1 . .
    C C13 0.82896(14) -0.00662(10) 0.8068(3) 0.0494(4) Uani d . 1 1 . .
    H H13 0.8358 -0.0356 0.9087 0.059 Uiso calc R 1 1 . .
    C C14 0.91522(16) 0.01531(12) 0.7295(3) 0.0582(5) Uani d . 1 1 . .
    H H14 0.9889 0.0038 0.7722 0.070 Uiso calc R 1 1 . .
    C C15 0.86994(16) 0.05775(14) 0.5762(3) 0.0618(6) Uani d . 1 1 . .
    H H15 0.9090 0.0785 0.4993 0.074 Uiso calc R 1 1 . .
    C C16 0.75584(15) 0.06370(12) 0.5579(2) 0.0524(5) Uani d . 1 1 . .
    H H16 0.7069 0.0892 0.4686 0.063 Uiso calc R 1 1 . .
    C C17 0.8640(3) 0.13448(14) 1.0708(3) 0.0789(8) Uani d . 1 1 . .
    H H17 0.8730 0.1060 1.1741 0.095 Uiso calc R 1 1 . .
    C C18 0.7635(2) 0.16178(13) 0.9658(4) 0.0694(7) Uani d . 1 1 . .
    H H18 0.6943 0.1543 0.9866 0.083 Uiso calc R 1 1 . .
    C C19 0.7877(2) 0.20164(12) 0.8261(4) 0.0678(6) Uani d . 1 1 . .
    H H19 0.7370 0.2260 0.7366 0.081 Uiso calc R 1 1 . .
    C C20 0.8997(2) 0.19941(12) 0.8411(4) 0.0699(6) Uani d . 1 1 . .
    H H20 0.9365 0.2218 0.7635 0.084 Uiso calc R 1 1 . .
    C C21 0.9477(2) 0.15830(14) 0.9908(4) 0.0736(7) Uani d . 1 1 . .
    H H21 1.0220 0.1482 1.0313 0.088 Uiso calc R 1 1 . .
    O O1 0.55410(15) 0.12565(11) 0.1848(3) 0.0782(5) Uani d . 1 1 . .
    H H1 0.5047 0.0927 0.1474 0.117 Uiso calc R 1 1 . .
    O O2 0.40793(11) 0.15843(7) 0.40196(18) 0.0548(3) Uani d . 1 1 . .
    O O3 0.61383(11) -0.02233(8) 0.8744(2) 0.0571(4) Uani d . 1 1 . .
    Fe Fe1 0.836512(18) 0.100494(12) 0.80775(3) 0.03666(9) Uani d . 1 1 . .
loop_
    _atom_site_aniso_label
    _atom_site_aniso_U_11
    _atom_site_aniso_U_22
    _atom_site_aniso_U_33
    _atom_site_aniso_U_12
    _atom_site_aniso_U_13
    _atom_site_aniso_U_23
    C1 0.103(2) 0.0783(18) 0.0778(16) -0.0097(15) 0.0332(15) 0.0336(14)
    C2 0.0914(17) 0.0574(13) 0.0560(12) 0.0086(12) 0.0153(11) 0.0243(10)
    C3 0.0480(10) 0.0372(9) 0.0448(9) 0.0023(7) 0.0027(7) -0.0046(7)
    C4 0.0599(13) 0.0495(11) 0.0606(12) 0.0114(9) -0.0060(10) 0.0000(9)
    C5 0.0438(11) 0.0668(14) 0.0871(17) 0.0170(10) -0.0018(11) -0.0118(13)
    C6 0.0416(11) 0.0781(16) 0.0801(15) 0.0070(10) 0.0148(10) -0.0087(13)
    C7 0.0430(10) 0.0591(12) 0.0563(11) 0.0033(8) 0.0129(9) -0.0027(9)
    C8 0.0376(9) 0.0397(9) 0.0401(9) 0.0008(7) 0.0049(7) -0.0048(7)
    C9 0.0403(9) 0.0401(9) 0.0369(8) 0.0001(7) 0.0062(7) 0.0017(7)
    C10 0.0382(9) 0.0427(9) 0.0391(8) -0.0022(7) 0.0069(7) 0.0030(7)
    C11 0.0364(8) 0.0406(9) 0.0414(8) -0.0028(7) 0.0050(7) -0.0017(7)
    C12 0.0357(8) 0.0444(9) 0.0446(9) -0.0029(7) 0.0070(7) -0.0090(7)
    C13 0.0420(10) 0.0387(9) 0.0651(12) 0.0055(7) 0.0081(9) -0.0057(8)
    C14 0.0390(10) 0.0648(13) 0.0709(13) 0.0059(9) 0.0136(9) -0.0197(11)
    C15 0.0453(11) 0.0962(17) 0.0485(11) -0.0104(11) 0.0202(9) -0.0186(11)
    C16 0.0413(10) 0.0805(14) 0.0345(9) -0.0070(9) 0.0071(7) -0.0078(9)
    C17 0.136(3) 0.0599(14) 0.0382(11) -0.0018(15) 0.0168(13) -0.0121(10)
    C18 0.0701(15) 0.0620(14) 0.0872(16) -0.0094(11) 0.0408(13) -0.0304(12)
    C19 0.0680(15) 0.0461(12) 0.0873(16) 0.0113(10) 0.0148(12) 0.0026(11)
    C20 0.0710(15) 0.0470(12) 0.0943(17) -0.0173(11) 0.0252(13) -0.0041(12)
    C21 0.0580(13) 0.0725(16) 0.0782(16) -0.0002(12) -0.0072(12) -0.0310(13)
    O1 0.0659(10) 0.0967(13) 0.0755(11) -0.0164(10) 0.0240(9) 0.0026(10)
    O2 0.0587(8) 0.0565(8) 0.0475(7) 0.0058(6) 0.0097(6) 0.0163(6)
    O3 0.0449(7) 0.0590(8) 0.0663(8) 0.0020(6) 0.0111(6) 0.0228(7)
    Fe1 0.03431(14) 0.03993(15) 0.03509(14) -0.00033(9) 0.00705(10) -0.00048(9)
_geom_special_details
;
All e.s.d.'s (except the e.s.d. in the dihedral angle between two l.s. planes)
are estimated using the full covariance matrix. The cell e.s.d.'s are taken
into account individually in the estimation of e.s.d.'s in distances, angles
and torsion angles; correlations between e.s.d.'s in cell parameters are only
used when they are defined by crystal symmetry. An approximate (isotropic)
treatment of cell e.s.d.'s is used for estimating e.s.d.'s involving l.s.
planes.
;
loop_
    _geom_bond_atom_site_label_1
    _geom_bond_atom_site_label_2
    _geom_bond_site_symmetry_2
    _geom_bond_distance
    _geom_bond_publ_flag
    C1 O1 . 1.406(3) ?
    C1 C2 . 1.505(4) ?
    C1 H1A . 0.9700 ?
    C1 H1B . 0.9700 ?
    C2 O2 . 1.421(2) ?
    C2 H2A . 0.9700 ?
    C2 H2B . 0.9700 ?
    C3 O2 . 1.361(2) ?
    C3 C4 . 1.387(3) ?
    C3 C8 . 1.406(3) ?
    C4 C5 . 1.378(3) ?
    C4 H4 . 0.9300 ?
    C5 C6 . 1.373(4) ?
    C5 H5 . 0.9300 ?
    C6 C7 . 1.377(3) ?
    C6 H6 . 0.9300 ?
    C7 C8 . 1.395(3) ?
    C7 H7 . 0.9300 ?
    C8 C9 . 1.461(2) ?
    C9 C10 . 1.327(2) ?
    C9 H9 . 0.9300 ?
    C10 C11 . 1.477(2) ?
    C10 H10 . 0.9300 ?
    C11 O3 . 1.225(2) ?
    C11 C12 . 1.468(2) ?
    C12 C16 . 1.428(3) ?
    C12 C13 . 1.428(2) ?
    C12 Fe1 . 2.0234(17) ?
    C13 C14 . 1.409(3) ?
    C13 Fe1 . 2.0429(19) ?
    C13 H13 . 0.9300 ?
    C14 C15 . 1.408(3) ?
    C14 Fe1 . 2.0579(19) ?
    C14 H14 . 0.9300 ?
    C15 C16 . 1.412(3) ?
    C15 Fe1 . 2.0496(19) ?
    C15 H15 . 0.9300 ?
    C16 Fe1 . 2.0271(18) ?
    C16 H16 . 0.9300 ?
    C17 C21 . 1.405(4) ?
    C17 C18 . 1.417(4) ?
    C17 Fe1 . 2.024(2) ?
    C17 H17 . 0.9300 ?
    C18 C19 . 1.385(3) ?
    C18 Fe1 . 2.033(2) ?
    C18 H18 . 0.9300 ?
    C19 C20 . 1.385(4) ?
    C19 Fe1 . 2.037(2) ?
    C19 H19 . 0.9300 ?
    C20 C21 . 1.381(4) ?
    C20 Fe1 . 2.037(2) ?
    C20 H20 . 0.9300 ?
    C21 Fe1 . 2.030(2) ?
    C21 H21 . 0.9300 ?
    O1 H1 . 0.8797 ?
loop_
    _geom_angle_atom_site_label_1
    _geom_angle_atom_site_label_2
    _geom_angle_atom_site_label_3
    _geom_angle_site_symmetry_1
    _geom_angle_site_symmetry_3
    _geom_angle
    _geom_angle_publ_flag
    O1 C1 C2 . . 115.0(2) ?
    O1 C1 H1A . . 108.5 ?
    C2 C1 H1A . . 108.5 ?
    O1 C1 H1B . . 108.5 ?
    C2 C1 H1B . . 108.5 ?
    H1A C1 H1B . . 107.5 ?
    O2 C2 C1 . . 106.55(19) ?
    O2 C2 H2A . . 110.4 ?
    C1 C2 H2A . . 110.4 ?
    O2 C2 H2B . . 110.4 ?
    C1 C2 H2B . . 110.4 ?
    H2A C2 H2B . . 108.6 ?
    O2 C3 C4 . . 123.84(18) ?
    O2 C3 C8 . . 115.86(15) ?
    C4 C3 C8 . . 120.29(19) ?
    C5 C4 C3 . . 120.1(2) ?
    C5 C4 H4 . . 119.9 ?
    C3 C4 H4 . . 119.9 ?
    C6 C5 C4 . . 120.83(19) ?
    C6 C5 H5 . . 119.6 ?
    C4 C5 H5 . . 119.6 ?
    C5 C6 C7 . . 119.1(2) ?
    C5 C6 H6 . . 120.4 ?
    C7 C6 H6 . . 120.4 ?
    C6 C7 C8 . . 122.2(2) ?
    C6 C7 H7 . . 118.9 ?
    C8 C7 H7 . . 118.9 ?
    C7 C8 C3 . . 117.44(17) ?
    C7 C8 C9 . . 117.55(16) ?
    C3 C8 C9 . . 124.98(16) ?
    C10 C9 C8 . . 130.69(16) ?
    C10 C9 H9 . . 114.7 ?
    C8 C9 H9 . . 114.7 ?
    C9 C10 C11 . . 120.68(15) ?
    C9 C10 H10 . . 119.7 ?
    C11 C10 H10 . . 119.7 ?
    O3 C11 C12 . . 119.67(16) ?
    O3 C11 C10 . . 122.17(15) ?
    C12 C11 C10 . . 118.15(15) ?
    C16 C12 C13 . . 107.29(15) ?
    C16 C12 C11 . . 128.45(16) ?
    C13 C12 C11 . . 123.87(16) ?
    C16 C12 Fe1 . . 69.50(10) ?
    C13 C12 Fe1 . . 70.17(10) ?
    C11 C12 Fe1 . . 120.02(11) ?
    C14 C13 C12 . . 108.35(18) ?
    C14 C13 Fe1 . . 70.47(12) ?
    C12 C13 Fe1 . . 68.71(10) ?
    C14 C13 H13 . . 125.8 ?
    C12 C13 H13 . . 125.8 ?
    Fe1 C13 H13 . . 126.6 ?
    C15 C14 C13 . . 107.80(17) ?
    C15 C14 Fe1 . . 69.64(12) ?
    C13 C14 Fe1 . . 69.33(11) ?
    C15 C14 H14 . . 126.1 ?
    C13 C14 H14 . . 126.1 ?
    Fe1 C14 H14 . . 126.5 ?
    C14 C15 C16 . . 109.06(18) ?
    C14 C15 Fe1 . . 70.27(11) ?
    C16 C15 Fe1 . . 68.89(10) ?
    C14 C15 H15 . . 125.5 ?
    C16 C15 H15 . . 125.5 ?
    Fe1 C15 H15 . . 127.0 ?
    C15 C16 C12 . . 107.48(18) ?
    C15 C16 Fe1 . . 70.60(11) ?
    C12 C16 Fe1 . . 69.22(9) ?
    C15 C16 H16 . . 126.3 ?
    C12 C16 H16 . . 126.3 ?
    Fe1 C16 H16 . . 125.5 ?
    C21 C17 C18 . . 107.6(2) ?
    C21 C17 Fe1 . . 69.96(13) ?
    C18 C17 Fe1 . . 69.88(12) ?
    C21 C17 H17 . . 126.2 ?
    C18 C17 H17 . . 126.2 ?
    Fe1 C17 H17 . . 125.6 ?
    C19 C18 C17 . . 107.0(2) ?
    C19 C18 Fe1 . . 70.27(13) ?
    C17 C18 Fe1 . . 69.23(12) ?
    C19 C18 H18 . . 126.5 ?
    C17 C18 H18 . . 126.5 ?
    Fe1 C18 H18 . . 125.6 ?
    C20 C19 C18 . . 109.0(2) ?
    C20 C19 Fe1 . . 70.13(12) ?
    C18 C19 Fe1 . . 69.93(13) ?
    C20 C19 H19 . . 125.5 ?
    C18 C19 H19 . . 125.5 ?
    Fe1 C19 H19 . . 126.0 ?
    C21 C20 C19 . . 108.6(2) ?
    C21 C20 Fe1 . . 69.88(13) ?
    C19 C20 Fe1 . . 70.12(12) ?
    C21 C20 H20 . . 125.7 ?
    C19 C20 H20 . . 125.7 ?
    Fe1 C20 H20 . . 125.9 ?
    C20 C21 C17 . . 107.8(2) ?
    C20 C21 Fe1 . . 70.42(13) ?
    C17 C21 Fe1 . . 69.49(13) ?
    C20 C21 H21 . . 126.1 ?
    C17 C21 H21 . . 126.1 ?
    Fe1 C21 H21 . . 125.6 ?
    C1 O1 H1 . . 109.00 ?
    C3 O2 C2 . . 119.45(16) ?
    C12 Fe1 C17 . . 123.79(10) ?
    C12 Fe1 C16 . . 41.28(8) ?
    C17 Fe1 C16 . . 160.08(11) ?
    C12 Fe1 C21 . . 160.77(10) ?
    C17 Fe1 C21 . . 40.55(11) ?
    C16 Fe1 C21 . . 157.08(11) ?
    C12 Fe1 C18 . . 107.13(8) ?
    C17 Fe1 C18 . . 40.89(11) ?
    C16 Fe1 C18 . . 122.76(9) ?
    C21 Fe1 C18 . . 68.19(10) ?
    C12 Fe1 C20 . . 157.48(9) ?
    C17 Fe1 C20 . . 67.31(11) ?
    C16 Fe1 C20 . . 121.80(10) ?
    C21 Fe1 C20 . . 39.70(11) ?
    C18 Fe1 C20 . . 67.32(10) ?
    C12 Fe1 C19 . . 122.09(9) ?
    C17 Fe1 C19 . . 67.37(11) ?
    C16 Fe1 C19 . . 107.33(10) ?
    C21 Fe1 C19 . . 67.07(10) ?
    C18 Fe1 C19 . . 39.81(10) ?
    C20 Fe1 C19 . . 39.75(10) ?
    C12 Fe1 C13 . . 41.12(7) ?
    C17 Fe1 C13 . . 108.66(9) ?
    C16 Fe1 C13 . . 68.82(8) ?
    C21 Fe1 C13 . . 124.62(9) ?
    C18 Fe1 C13 . . 123.29(9) ?
    C20 Fe1 C13 . . 160.23(9) ?
    C19 Fe1 C13 . . 158.58(9) ?
    C12 Fe1 C15 . . 68.40(8) ?
    C17 Fe1 C15 . . 158.41(11) ?
    C16 Fe1 C15 . . 40.51(7) ?
    C21 Fe1 C15 . . 122.65(10) ?
    C18 Fe1 C15 . . 159.19(11) ?
    C20 Fe1 C15 . . 108.56(10) ?
    C19 Fe1 C15 . . 124.01(11) ?
    C13 Fe1 C15 . . 67.59(9) ?
    C12 Fe1 C14 . . 68.62(7) ?
    C17 Fe1 C14 . . 123.28(11) ?
    C16 Fe1 C14 . . 68.40(9) ?
    C21 Fe1 C14 . . 108.71(9) ?
    C18 Fe1 C14 . . 159.13(11) ?
    C20 Fe1 C14 . . 124.38(9) ?
    C19 Fe1 C14 . . 159.79(10) ?
    C13 Fe1 C14 . . 40.20(8) ?
    C15 Fe1 C14 . . 40.09(9) ?
loop_
    _geom_torsion_atom_site_label_1
    _geom_torsion_atom_site_label_2
    _geom_torsion_atom_site_label_3
    _geom_torsion_atom_site_label_4
    _geom_torsion_site_symmetry_1
    _geom_torsion_site_symmetry_2
    _geom_torsion_site_symmetry_3
    _geom_torsion_site_symmetry_4
    _geom_torsion
    _geom_torsion_publ_flag
    O1 C1 C2 O2 . . . . 56.9(3) ?
    O2 C3 C4 C5 . . . . -177.42(19) ?
    C8 C3 C4 C5 . . . . 0.9(3) ?
    C3 C4 C5 C6 . . . . 0.3(3) ?
    C4 C5 C6 C7 . . . . -0.9(4) ?
    C5 C6 C7 C8 . . . . 0.3(3) ?
    C6 C7 C8 C3 . . . . 0.9(3) ?
    C6 C7 C8 C9 . . . . -177.20(19) ?
    O2 C3 C8 C7 . . . . 177.02(16) ?
    C4 C3 C8 C7 . . . . -1.5(3) ?
    O2 C3 C8 C9 . . . . -5.1(3) ?
    C4 C3 C8 C9 . . . . 176.43(17) ?
    C7 C8 C9 C10 . . . . 179.68(19) ?
    C3 C8 C9 C10 . . . . 1.8(3) ?
    C8 C9 C10 C11 . . . . -178.11(16) ?
    C9 C10 C11 O3 . . . . 6.4(3) ?
    C9 C10 C11 C12 . . . . -172.95(16) ?
    O3 C11 C12 C16 . . . . 175.64(18) ?
    C10 C11 C12 C16 . . . . -5.0(3) ?
    O3 C11 C12 C13 . . . . -12.5(3) ?
    C10 C11 C12 C13 . . . . 166.86(16) ?
    O3 C11 C12 Fe1 . . . . -97.67(18) ?
    C10 C11 C12 Fe1 . . . . 81.67(18) ?
    C16 C12 C13 C14 . . . . 0.3(2) ?
    C11 C12 C13 C14 . . . . -173.01(16) ?
    Fe1 C12 C13 C14 . . . . -59.52(14) ?
    C16 C12 C13 Fe1 . . . . 59.86(12) ?
    C11 C12 C13 Fe1 . . . . -113.49(16) ?
    C12 C13 C14 C15 . . . . -0.8(2) ?
    Fe1 C13 C14 C15 . . . . -59.22(15) ?
    C12 C13 C14 Fe1 . . . . 58.43(13) ?
    C13 C14 C15 C16 . . . . 0.9(2) ?
    Fe1 C14 C15 C16 . . . . -58.08(15) ?
    C13 C14 C15 Fe1 . . . . 59.02(14) ?
    C14 C15 C16 C12 . . . . -0.7(2) ?
    Fe1 C15 C16 C12 . . . . -59.65(13) ?
    C14 C15 C16 Fe1 . . . . 58.92(15) ?
    C13 C12 C16 C15 . . . . 0.2(2) ?
    C11 C12 C16 C15 . . . . 173.19(17) ?
    Fe1 C12 C16 C15 . . . . 60.53(14) ?
    C13 C12 C16 Fe1 . . . . -60.29(12) ?
    C11 C12 C16 Fe1 . . . . 112.66(17) ?
    C21 C17 C18 C19 . . . . -0.4(3) ?
    Fe1 C17 C18 C19 . . . . -60.44(16) ?
    C21 C17 C18 Fe1 . . . . 60.05(15) ?
    C17 C18 C19 C20 . . . . 0.3(3) ?
    Fe1 C18 C19 C20 . . . . -59.43(17) ?
    C17 C18 C19 Fe1 . . . . 59.78(15) ?
    C18 C19 C20 C21 . . . . -0.2(3) ?
    Fe1 C19 C20 C21 . . . . -59.47(16) ?
    C18 C19 C20 Fe1 . . . . 59.30(16) ?
    C19 C20 C21 C17 . . . . -0.1(3) ?
    Fe1 C20 C21 C17 . . . . -59.70(16) ?
    C19 C20 C21 Fe1 . . . . 59.62(16) ?
    C18 C17 C21 C20 . . . . 0.3(3) ?
    Fe1 C17 C21 C20 . . . . 60.29(16) ?
    C18 C17 C21 Fe1 . . . . -60.00(15) ?
    C4 C3 O2 C2 . . . . -14.0(3) ?
    C8 C3 O2 C2 . . . . 167.58(17) ?
    C1 C2 O2 C3 . . . . -179.56(19) ?
    C16 C12 Fe1 C17 . . . . 162.26(14) ?
    C13 C12 Fe1 C17 . . . . -79.57(15) ?
    C11 C12 Fe1 C17 . . . . 38.85(19) ?
    C13 C12 Fe1 C16 . . . . 118.17(15) ?
    C11 C12 Fe1 C16 . . . . -123.41(19) ?
    C16 C12 Fe1 C21 . . . . -166.8(3) ?
    C13 C12 Fe1 C21 . . . . -48.6(3) ?
    C11 C12 Fe1 C21 . . . . 69.8(3) ?
    C16 C12 Fe1 C18 . . . . 120.48(13) ?
    C13 C12 Fe1 C18 . . . . -121.35(13) ?
    C11 C12 Fe1 C18 . . . . -2.93(17) ?
    C16 C12 Fe1 C20 . . . . 48.6(3) ?
    C13 C12 Fe1 C20 . . . . 166.7(2) ?
    C11 C12 Fe1 C20 . . . . -74.9(3) ?
    C16 C12 Fe1 C19 . . . . 79.55(14) ?
    C13 C12 Fe1 C19 . . . . -162.28(13) ?
    C11 C12 Fe1 C19 . . . . -43.86(18) ?
    C16 C12 Fe1 C13 . . . . -118.17(15) ?
    C11 C12 Fe1 C13 . . . . 118.42(19) ?
    C16 C12 Fe1 C15 . . . . -37.96(12) ?
    C13 C12 Fe1 C15 . . . . 80.21(12) ?
    C11 C12 Fe1 C15 . . . . -161.37(17) ?
    C16 C12 Fe1 C14 . . . . -81.18(13) ?
    C13 C12 Fe1 C14 . . . . 36.99(12) ?
    C11 C12 Fe1 C14 . . . . 155.40(16) ?
    C21 C17 Fe1 C12 . . . . 164.90(14) ?
    C18 C17 Fe1 C12 . . . . -76.62(16) ?
    C21 C17 Fe1 C16 . . . . -158.9(3) ?
    C18 C17 Fe1 C16 . . . . -40.5(4) ?
    C18 C17 Fe1 C21 . . . . 118.5(2) ?
    C21 C17 Fe1 C18 . . . . -118.5(2) ?
    C21 C17 Fe1 C20 . . . . -37.43(15) ?
    C18 C17 Fe1 C20 . . . . 81.05(16) ?
    C21 C17 Fe1 C19 . . . . -80.67(17) ?
    C18 C17 Fe1 C19 . . . . 37.81(14) ?
    C21 C17 Fe1 C13 . . . . 121.85(15) ?
    C18 C17 Fe1 C13 . . . . -119.67(14) ?
    C21 C17 Fe1 C15 . . . . 45.7(3) ?
    C18 C17 Fe1 C15 . . . . 164.2(2) ?
    C21 C17 Fe1 C14 . . . . 79.81(18) ?
    C18 C17 Fe1 C14 . . . . -161.71(14) ?
    C15 C16 Fe1 C12 . . . . -118.31(19) ?
    C15 C16 Fe1 C17 . . . . -166.3(3) ?
    C12 C16 Fe1 C17 . . . . -48.0(3) ?
    C15 C16 Fe1 C21 . . . . 50.5(3) ?
    C12 C16 Fe1 C21 . . . . 168.9(2) ?
    C15 C16 Fe1 C18 . . . . 163.34(15) ?
    C12 C16 Fe1 C18 . . . . -78.34(15) ?
    C15 C16 Fe1 C20 . . . . 81.43(17) ?
    C12 C16 Fe1 C20 . . . . -160.26(12) ?
    C15 C16 Fe1 C19 . . . . 122.47(15) ?
    C12 C16 Fe1 C19 . . . . -119.21(12) ?
    C15 C16 Fe1 C13 . . . . -79.87(15) ?
    C12 C16 Fe1 C13 . . . . 38.44(10) ?
    C12 C16 Fe1 C15 . . . . 118.31(19) ?
    C15 C16 Fe1 C14 . . . . -36.56(14) ?
    C12 C16 Fe1 C14 . . . . 81.76(12) ?
    C20 C21 Fe1 C12 . . . . -159.7(2) ?
    C17 C21 Fe1 C12 . . . . -41.1(3) ?
    C20 C21 Fe1 C17 . . . . -118.6(2) ?
    C20 C21 Fe1 C16 . . . . 43.1(3) ?
    C17 C21 Fe1 C16 . . . . 161.7(2) ?
    C20 C21 Fe1 C18 . . . . -80.31(17) ?
    C17 C21 Fe1 C18 . . . . 38.30(16) ?
    C17 C21 Fe1 C20 . . . . 118.6(2) ?
    C20 C21 Fe1 C19 . . . . -37.13(16) ?
    C17 C21 Fe1 C19 . . . . 81.48(17) ?
    C20 C21 Fe1 C13 . . . . 163.45(14) ?
    C17 C21 Fe1 C13 . . . . -77.94(17) ?
    C20 C21 Fe1 C15 . . . . 79.63(17) ?
    C17 C21 Fe1 C15 . . . . -161.76(16) ?
    C20 C21 Fe1 C14 . . . . 121.70(15) ?
    C17 C21 Fe1 C14 . . . . -119.69(16) ?
    C19 C18 Fe1 C12 . . . . -119.90(14) ?
    C17 C18 Fe1 C12 . . . . 122.21(15) ?
    C19 C18 Fe1 C17 . . . . 117.9(2) ?
    C19 C18 Fe1 C16 . . . . -77.36(17) ?
    C17 C18 Fe1 C16 . . . . 164.76(15) ?
    C19 C18 Fe1 C21 . . . . 79.90(17) ?
    C17 C18 Fe1 C21 . . . . -37.99(16) ?
    C19 C18 Fe1 C20 . . . . 36.86(16) ?
    C17 C18 Fe1 C20 . . . . -81.03(17) ?
    C17 C18 Fe1 C19 . . . . -117.9(2) ?
    C19 C18 Fe1 C13 . . . . -162.11(14) ?
    C17 C18 Fe1 C13 . . . . 80.01(17) ?
    C19 C18 Fe1 C15 . . . . -45.8(3) ?
    C17 C18 Fe1 C15 . . . . -163.6(2) ?
    C19 C18 Fe1 C14 . . . . 165.3(2) ?
    C17 C18 Fe1 C14 . . . . 47.4(3) ?
    C21 C20 Fe1 C12 . . . . 162.6(2) ?
    C19 C20 Fe1 C12 . . . . 43.0(3) ?
    C21 C20 Fe1 C17 . . . . 38.22(16) ?
    C19 C20 Fe1 C17 . . . . -81.40(18) ?
    C21 C20 Fe1 C16 . . . . -161.77(14) ?
    C19 C20 Fe1 C16 . . . . 78.61(18) ?
    C19 C20 Fe1 C21 . . . . -119.6(2) ?
    C21 C20 Fe1 C18 . . . . 82.71(17) ?
    C19 C20 Fe1 C18 . . . . -36.91(16) ?
    C21 C20 Fe1 C19 . . . . 119.6(2) ?
    C21 C20 Fe1 C13 . . . . -43.9(3) ?
    C19 C20 Fe1 C13 . . . . -163.5(2) ?
    C21 C20 Fe1 C15 . . . . -119.11(16) ?
    C19 C20 Fe1 C15 . . . . 121.27(16) ?
    C21 C20 Fe1 C14 . . . . -77.54(18) ?
    C19 C20 Fe1 C14 . . . . 162.84(15) ?
    C20 C19 Fe1 C12 . . . . -162.04(15) ?
    C18 C19 Fe1 C12 . . . . 77.91(17) ?
    C20 C19 Fe1 C17 . . . . 81.24(18) ?
    C18 C19 Fe1 C17 . . . . -38.82(16) ?
    C20 C19 Fe1 C16 . . . . -119.22(16) ?
    C18 C19 Fe1 C16 . . . . 120.73(15) ?
    C20 C19 Fe1 C21 . . . . 37.08(17) ?
    C18 C19 Fe1 C21 . . . . -82.97(17) ?
    C20 C19 Fe1 C18 . . . . 120.1(2) ?
    C18 C19 Fe1 C20 . . . . -120.1(2) ?
    C20 C19 Fe1 C13 . . . . 164.7(2) ?
    C18 C19 Fe1 C13 . . . . 44.7(3) ?
    C20 C19 Fe1 C15 . . . . -77.83(18) ?
    C18 C19 Fe1 C15 . . . . 162.12(14) ?
    C20 C19 Fe1 C14 . . . . -44.8(3) ?
    C18 C19 Fe1 C14 . . . . -164.9(2) ?
    C14 C13 Fe1 C12 . . . . 119.78(17) ?
    C14 C13 Fe1 C17 . . . . -119.84(15) ?
    C12 C13 Fe1 C17 . . . . 120.38(14) ?
    C14 C13 Fe1 C16 . . . . 81.19(13) ?
    C12 C13 Fe1 C16 . . . . -38.59(10) ?
    C14 C13 Fe1 C21 . . . . -77.69(16) ?
    C12 C13 Fe1 C21 . . . . 162.52(13) ?
    C14 C13 Fe1 C18 . . . . -162.72(14) ?
    C12 C13 Fe1 C18 . . . . 77.50(14) ?
    C14 C13 Fe1 C20 . . . . -45.2(3) ?
    C12 C13 Fe1 C20 . . . . -164.9(3) ?
    C14 C13 Fe1 C19 . . . . 164.7(2) ?
    C12 C13 Fe1 C19 . . . . 44.9(3) ?
    C14 C13 Fe1 C15 . . . . 37.43(12) ?
    C12 C13 Fe1 C15 . . . . -82.36(12) ?
    C12 C13 Fe1 C14 . . . . -119.78(17) ?
    C14 C15 Fe1 C12 . . . . -82.03(13) ?
    C16 C15 Fe1 C12 . . . . 38.66(13) ?
    C14 C15 Fe1 C17 . . . . 46.7(3) ?
    C16 C15 Fe1 C17 . . . . 167.3(3) ?
    C14 C15 Fe1 C16 . . . . -120.69(19) ?
    C14 C15 Fe1 C21 . . . . 80.23(16) ?
    C16 C15 Fe1 C21 . . . . -159.08(15) ?
    C14 C15 Fe1 C18 . . . . -163.4(2) ?
    C16 C15 Fe1 C18 . . . . -42.7(3) ?
    C14 C15 Fe1 C20 . . . . 121.75(14) ?
    C16 C15 Fe1 C20 . . . . -117.56(15) ?
    C14 C15 Fe1 C19 . . . . 163.00(13) ?
    C16 C15 Fe1 C19 . . . . -76.31(17) ?
    C14 C15 Fe1 C13 . . . . -37.53(12) ?
    C16 C15 Fe1 C13 . . . . 83.16(14) ?
    C16 C15 Fe1 C14 . . . . 120.69(19) ?
    C15 C14 Fe1 C12 . . . . 81.45(12) ?
    C13 C14 Fe1 C12 . . . . -37.80(11) ?
    C15 C14 Fe1 C17 . . . . -161.33(14) ?
    C13 C14 Fe1 C17 . . . . 79.42(16) ?
    C15 C14 Fe1 C16 . . . . 36.93(12) ?
    C13 C14 Fe1 C16 . . . . -82.33(12) ?
    C15 C14 Fe1 C21 . . . . -118.83(14) ?
    C13 C14 Fe1 C21 . . . . 121.91(14) ?
    C15 C14 Fe1 C18 . . . . 163.5(2) ?
    C13 C14 Fe1 C18 . . . . 44.2(3) ?
    C15 C14 Fe1 C20 . . . . -77.64(16) ?
    C13 C14 Fe1 C20 . . . . 163.10(13) ?
    C15 C14 Fe1 C19 . . . . -44.6(3) ?
    C13 C14 Fe1 C19 . . . . -163.8(2) ?
    C15 C14 Fe1 C13 . . . . 119.25(17) ?
    C13 C14 Fe1 C15 . . . . -119.25(17) ?
loop_
    _geom_hbond_atom_site_label_D
    _geom_hbond_atom_site_label_H
    _geom_hbond_atom_site_label_A
    _geom_hbond_site_symmetry_A
    _geom_hbond_distance_DH
    _geom_hbond_distance_HA
    _geom_hbond_distance_DA
    _geom_hbond_angle_DHA
    O1 H1 O3 3_656 0.88 1.98 2.841(2) 165
    C7 H7 O3 3_657 0.93 2.56 3.409(3) 152
_iucr_refine_instructions_details
;
TITL SPRR111 in P2(1)/c
CELL  0.71073  12.5649  19.0531   7.4930   90.000  103.932   90.000
ZERR     4.00   0.0010   0.0014   0.0006    0.000    0.003    0.000
LATT   1
SYMM  - X, 1/2 + Y, 1/2 - Z
SFAC  C    H    O    FE
UNIT  84   80   12   4
MERG   2
HTAB  C10 O2
EQIV  $1 -X+1, -Y, -Z+1
HTAB  O1 O3_$1
EQIV  $2 -X+1, -Y, -Z+2
HTAB  C7 O3_$2
FMAP   2
PLAN   25
SIZE     0.20   0.20   0.20
ACTA
BOND   $H
CONF
L.S.  10
WGHT    0.044000    0.321000
FVAR       0.15206
C1    1    0.501669    0.191060    0.179244    11.00000    0.10284    0.07827 =
         0.07783    0.03359    0.03317   -0.00971
AFIX  23
H1A   2    0.492694    0.210731    0.057117    11.00000   -1.20000
H1B   2    0.549075    0.222409    0.265104    11.00000   -1.20000
AFIX   0
C2    1    0.391294    0.189116    0.224470    11.00000    0.09139    0.05738 =
         0.05601    0.02434    0.01529    0.00863
AFIX  23
H2A   2    0.361959    0.236197    0.224731    11.00000   -1.20000
H2B   2    0.340165    0.161242    0.134474    11.00000   -1.20000
AFIX   0
C3    1    0.320890    0.149557    0.478148    11.00000    0.04799    0.03719 =
         0.04476   -0.00462    0.00272    0.00227
C4    1    0.219720    0.181386    0.412342    11.00000    0.05989    0.04948 =
         0.06058   -0.00004   -0.00604    0.01138
AFIX  43
H4    2    0.207626    0.209246    0.307466    11.00000   -1.20000
AFIX   0
C5    1    0.137105    0.171787    0.502127    11.00000    0.04383    0.06683 =
         0.08712   -0.01180   -0.00185    0.01697
AFIX  43
H5    2    0.069429    0.193146    0.456836    11.00000   -1.20000
AFIX   0
C6    1    0.153466    0.131104    0.657532    11.00000    0.04155    0.07808 =
         0.08008   -0.00872    0.01483    0.00701
AFIX  43
H6    2    0.097733    0.125352    0.718474    11.00000   -1.20000
AFIX   0
C7    1    0.253494    0.098907    0.722063    11.00000    0.04297    0.05910 =
         0.05629   -0.00271    0.01286    0.00331
AFIX  43
H7    2    0.264183    0.071194    0.827059    11.00000   -1.20000
AFIX   0
C8    1    0.339319    0.106502    0.635081    11.00000    0.03765    0.03975 =
         0.04014   -0.00480    0.00492    0.00078
C9    1    0.440134    0.067376    0.710338    11.00000    0.04028    0.04012 =
         0.03687    0.00170    0.00615    0.00014
AFIX  43
H9    2    0.438838    0.040179    0.812857    11.00000   -1.20000
AFIX   0
C10   1    0.533254    0.064213    0.656654    11.00000    0.03820    0.04269 =
         0.03907    0.00296    0.00692   -0.00223
AFIX  43
H10   2    0.541552    0.091067    0.557244    11.00000   -1.20000
AFIX   0
C11   1    0.623880    0.018469    0.753183    11.00000    0.03645    0.04057 =
         0.04142   -0.00173    0.00503   -0.00280
C12   1    0.729236    0.023317    0.701773    11.00000    0.03568    0.04436 =
         0.04456   -0.00901    0.00697   -0.00291
C13   1    0.828958   -0.006615    0.806770    11.00000    0.04199    0.03868 =
         0.06515   -0.00573    0.00810    0.00553
AFIX  43
H13   2    0.835811   -0.035625    0.908729    11.00000   -1.20000
AFIX   0
C14   1    0.915215    0.015309    0.729507    11.00000    0.03901    0.06480 =
         0.07085   -0.01967    0.01356    0.00590
AFIX  43
H14   2    0.988896    0.003797    0.772182    11.00000   -1.20000
AFIX   0
C15   1    0.869943    0.057746    0.576199    11.00000    0.04529    0.09624 =
         0.04847   -0.01864    0.02017   -0.01042
AFIX  43
H15   2    0.908954    0.078522    0.499307    11.00000   -1.20000
AFIX   0
C16   1    0.755841    0.063696    0.557933    11.00000    0.04127    0.08047 =
         0.03450   -0.00782    0.00705   -0.00696
AFIX  43
H16   2    0.706937    0.089244    0.468553    11.00000   -1.20000
AFIX   0
C17   1    0.864017    0.134479    1.070826    11.00000    0.13642    0.05986 =
         0.03821   -0.01207    0.01679   -0.00176
AFIX  43
H17   2    0.873027    0.105951    1.174100    11.00000   -1.20000
AFIX   0
C18   1    0.763457    0.161779    0.965769    11.00000    0.07014    0.06196 =
         0.08718   -0.03037    0.04084   -0.00942
AFIX  43
H18   2    0.694302    0.154348    0.986628    11.00000   -1.20000
AFIX   0
C19   1    0.787732    0.201644    0.826075    11.00000    0.06797    0.04606 =
         0.08726    0.00265    0.01485    0.01133
AFIX  43
H19   2    0.737006    0.225981    0.736608    11.00000   -1.20000
AFIX   0
C20   1    0.899735    0.199408    0.841148    11.00000    0.07096    0.04704 =
         0.09430   -0.00415    0.02523   -0.01734
AFIX  43
H20   2    0.936537    0.221845    0.763477    11.00000   -1.20000
AFIX   0
C21   1    0.947650    0.158302    0.990761    11.00000    0.05798    0.07246 =
         0.07824   -0.03097   -0.00719   -0.00018
AFIX  43
H21   2    1.021980    0.148200    1.031258    11.00000   -1.20000
AFIX   0
O1    3    0.554097    0.125647    0.184803    11.00000    0.06594    0.09670 =
         0.07552    0.00255    0.02398   -0.01638
AFIX 148
H1    2    0.504696    0.092714    0.147364    11.00000   -1.50000
AFIX   0
O2    3    0.407930    0.158430    0.401964    11.00000    0.05871    0.05652 =
         0.04755    0.01630    0.00974    0.00578
O3    3    0.613830   -0.022327    0.874400    11.00000    0.04486    0.05896 =
         0.06630    0.02279    0.01114    0.00201
FE1   4    0.836512    0.100494    0.807745    11.00000    0.03431    0.03993 =
         0.03509   -0.00048    0.00705   -0.00033
HKLF 4
REM  SPRR111 in P2(1)/c
REM R1 =  0.0346 for   3510 Fo > 4sig(Fo)  and  0.0455 for all   4310 data
REM    228 parameters refined using      0 restraints
END
WGHT      0.0438      0.3184
REM Highest difference peak  0.290,  deepest hole -0.282,  1-sigma level  0.047
Q1    1   0.8335  0.0894  0.9265  11.00000  0.05    0.29
Q2    1   0.7783  0.0946  0.8666  11.00000  0.05    0.26
Q3    1   0.3040  0.1082  0.6818  11.00000  0.05    0.25
Q4    1   0.3393  0.1263  0.5605  11.00000  0.05    0.25
Q5    1   0.6786  0.0156  0.7064  11.00000  0.05    0.25
Q6    1   0.7409  0.0472  0.6396  11.00000  0.05    0.25
Q7    1   0.3948  0.0991  0.6847  11.00000  0.05    0.25
Q8    1   0.5169  0.1451  0.0793  11.00000  0.05    0.24
Q9    1   0.8998  0.1028  0.7722  11.00000  0.05    0.24
Q10   1   0.5736  0.0380  0.6989  11.00000  0.05    0.23
Q11   1   0.8252  0.1086  0.6673  11.00000  0.05    0.23
Q12   1   0.8940  0.0444  0.6617  11.00000  0.05    0.22
Q13   1   0.8769  0.0015  0.7726  11.00000  0.05    0.22
Q14   1   0.9088  0.1403  1.0311  11.00000  0.05    0.20
Q15   1   0.8142  0.0806  0.5657  11.00000  0.05    0.20
Q16   1   0.7953  0.1264  1.0989  11.00000  0.05    0.19
Q17   1   0.8851  0.0506  0.5430  11.00000  0.05    0.19
Q18   1   0.9235  0.1827  0.9300  11.00000  0.05    0.19
Q19   1   0.8389  0.1482  0.8166  11.00000  0.05    0.19
Q20   1   0.7972  0.1386  0.7798  11.00000  0.05    0.19
Q21   1   0.7994  0.1277  1.0499  11.00000  0.05    0.19
Q22   1   0.1801  0.1940  0.4681  11.00000  0.05    0.19
Q23   1   0.8570  0.1077  1.0732  11.00000  0.05    0.19
Q24   1   0.5358  0.2376  0.1863  11.00000  0.05    0.18
Q25   1   0.4022  0.1801  0.3345  11.00000  0.05    0.18
;
data_global
_journal_date_recd_electronic     2013-01-28
_journal_date_accepted     2013-02-02
_journal_name_full     'Acta Crystallographica, Section E'
_journal_year     2013
_journal_volume     69
_journal_issue      3
_journal_page_first     m144
_journal_page_last     m144
_journal_paper_category     QM
_journal_paper_doi     10.1107/S1600536813003395
_journal_coeditor_code     IS5242
_publ_contact_author_name     'Seshadri, P.R.'
_publ_contact_author_address
;
Post Graduate and Research Department of Physics,
Agurchand Manmull Jain College,
Chennai 600 114, India
;
_publ_contact_author_email     'seshadri_pr@yahoo.com'
_publ_contact_author_fax     ?
_publ_contact_author_phone     '+919444225095'
_publ_section_title
;
(<i>E</i>)-1-Ferrocenyl-3-[2-(2-hydroxyethoxy)phenyl]prop-2-en-1-one
;
loop_
    _publ_author_name
    _publ_author_footnote
    _publ_author_address
    'Paramasivam, S.' .
;
Post Graduate and Research Department of Physics,
Agurchand Manmull Jain College,
Chennai 600 114, India
;
    'Purushothaman, Santhanagopalan' .
;
Department of Organic Chemistry,
University of Madras, Guindy Campus,
Chennai 600 025,
India
;
    'Seshadri, P. R.' .
;
Post Graduate and Research Department of Physics,
Agurchand Manmull Jain College,
Chennai 600 114, India
;
    'Raghunathan, Raghavachary' .
;
Department of Organic Chemistry,
University of Madras, Guindy Campus,
Chennai 600 025,
India
;
