# Supplementary material for: (E)-1-Ferrocenyl-3-[2-(2-hy­droxy­eth­oxy)phen­yl]prop-2-en-1-one
Source: Acta Crystallogr Sect E Struct Rep Online. 2013 Feb 9;69(Pt 3):m144. doi: 10.1107/S1600536813003395 (PMC3588521; doi:10.1107/S1600536813003395)
Supplement: Supplementary file 2 [file e-69-0m144-Isup2.hkl]

#
# h,k,l, Fc-squared, Fo-squared, sigma(Fo-squared) and status flag
#
data_I
_shelx_title ' SPRR111 in P2(1)/c'
_shelx_refln_list_code          4
_shelx_F_calc_maximum      207.20
_exptl_crystal_F_000       784.00
_reflns_d_resolution_high  0.7492
 
loop_
 _symmetry_equiv_pos_as_xyz
 'x, y, z'
 '-x, y+1/2, -z+1/2'
 '-x, -y, -z'
 'x, -y-1/2, z-1/2'
 
_cell_length_a    12.5649
_cell_length_b    19.0531
_cell_length_c     7.4930
_cell_angle_alpha  90.000
_cell_angle_beta  103.932
_cell_angle_gamma  90.000
 
_shelx_F_squared_multiplier     1.000
 
loop_
 _refln_index_h
 _refln_index_k
 _refln_index_l
 _refln_F_squared_calc
 _refln_F_squared_meas
 _refln_F_squared_sigma
 _refln_observed_status
   1   0   0       93.36      127.18      5.19 o
   2   0   0     5398.43     7065.60    312.14 o
   3   0   0    25885.64    24826.29   1497.79 o
   4   0   0     7433.04     7145.91    222.27 o
   5   0   0     1580.39     1550.09     48.67 o
   6   0   0      496.86      451.98     16.44 o
   7   0   0     1494.88     1451.72     58.80 o
   8   0   0       17.36       13.84      2.85 o
   9   0   0     1616.88     1701.23    108.73 o
  10   0   0     1629.53     1624.76     75.75 o
  11   0   0       26.21       37.58      5.84 o
  12   0   0      694.94      665.16     42.38 o
  13   0   0      593.16      530.22     35.03 o
  14   0   0       79.81       98.61     11.68 o
  15   0   0      100.44      108.55     12.11 o
  16   0   0       61.78       80.44     11.24 o
   1   1   0      731.68      868.01     26.73 o
   2   1   0    16980.70    17381.02    407.88 o
   3   1   0       11.58       13.47      0.91 o
   4   1   0      854.37      968.03     25.63 o
   5   1   0      220.95      250.08      6.02 o
   6   1   0      374.45      390.64      9.69 o
   7   1   0      930.08      942.35     23.83 o
   8   1   0       35.09       23.24      1.50 o
   9   1   0       79.07       73.87      3.01 o
  10   1   0      518.07      546.24     19.49 o
  11   1   0      122.78      141.90      7.46 o
  12   1   0        4.80        1.02      3.02 o
  13   1   0       21.91       28.42      4.86 o
  14   1   0      135.00      127.67     14.49 o
  15   1   0        0.13       -3.83      5.19 o
  16   1   0       61.00       63.11      7.18 o
   0   2   0     5909.61     6092.82    336.47 o
   1   2   0       96.82       83.12      2.35 o
   2   2   0      398.29      515.21     14.46 o
   3   2   0       84.68       70.25      2.16 o
   4   2   0     1327.06     1455.58     44.59 o
   5   2   0      103.12      103.38      3.46 o
   6   2   0       86.21       82.32      2.80 o
   7   2   0      652.91      666.60     18.14 o
   8   2   0       32.82       38.40      1.97 o
   9   2   0      734.24      717.87     19.66 o
  10   2   0      300.09      281.89      9.95 o
  11   2   0      582.53      587.17     22.70 o
  12   2   0       62.75       65.91      5.16 o
  13   2   0       81.02       67.81      5.23 o
  14   2   0       44.80       48.11      5.96 o
  15   2   0       17.54       14.40      5.04 o
  16   2   0        0.18       -1.87      4.86 o
   1   3   0     5125.09     5824.80    173.33 o
   2   3   0     9562.87    10327.92    226.88 o
   3   3   0      378.42      401.28     17.83 o
   4   3   0     5215.56     5502.56    136.11 o
   5   3   0     1647.72     1543.61     41.07 o
   6   3   0      617.87      600.77     16.36 o
   7   3   0     1396.38     1326.51     35.47 o
   8   3   0     1426.73     1417.48     54.49 o
   9   3   0      338.25      310.08     10.66 o
  10   3   0      873.44      911.63     44.13 o
  11   3   0      320.31      323.88     13.73 o
  12   3   0      116.77      119.90     11.54 o
  13   3   0      100.65      107.75      8.26 o
  14   3   0      239.57      232.87     13.45 o
  15   3   0       13.61       12.13      6.92 o
  16   3   0       63.31       61.76      7.65 o
   1   4   0      590.52      590.66     23.83 o
   2   4   0     1132.18     1368.44     29.96 o
   3   4   0     6085.72     6370.86    142.94 o
   4   4   0      517.68      587.83     17.64 o
   5   4   0       26.73       22.26      1.22 o
   6   4   0     3237.21     3455.10     97.29 o
   7   4   0     2399.03     2113.08     56.07 o
   8   4   0      748.90      758.93     24.13 o
   9   4   0       61.36       67.09      5.93 o
  10   4   0     1480.93     1416.46     43.89 o
  11   4   0      138.88      125.13      5.83 o
  12   4   0      591.83      563.96     36.76 o
  13   4   0       74.28       59.30     12.11 o
  14   4   0        6.42        7.34      4.73 o
  15   4   0       51.93       38.19      6.70 o
  16   4   0       57.30       64.62      7.63 o
   1   5   0     3213.57     3276.80    128.14 o
   2   5   0        0.80        3.06      1.27 o
   3   5   0       19.00       20.38      1.34 o
   4   5   0      161.85      159.89      6.66 o
   5   5   0      620.68      665.70     20.45 o
   6   5   0      200.39      252.10      6.93 o
   7   5   0      182.48      181.71      7.75 o
   8   5   0        4.38        4.76      1.20 o
   9   5   0       31.31       31.75      2.62 o
  10   5   0       10.72       12.39      2.44 o
  11   5   0       14.33       13.55      3.43 o
  12   5   0       67.86       66.84      6.42 o
  13   5   0       25.24       24.12      4.73 o
  14   5   0       25.59       26.33      5.17 o
  15   5   0       18.39       11.42      5.35 o
   0   6   0     2761.74     3161.35    126.52 o
   1   6   0      112.07      128.52      4.74 o
   2   6   0      416.85      432.87     14.81 o
   3   6   0     4385.52     4560.46    103.83 o
   4   6   0      188.07      238.65      6.19 o
   5   6   0       94.77      115.86      4.26 o
   6   6   0     2402.66     2432.00    108.63 o
   7   6   0     1221.80     1312.54     33.27 o
   8   6   0      242.88      283.17     15.28 o
   9   6   0       49.41       50.85      3.34 o
  10   6   0     1045.06      980.48     34.96 o
  11   6   0      175.52      190.12      7.76 o
  12   6   0      318.23      303.56     19.03 o
  13   6   0       16.35       13.62      4.28 o
  14   6   0       16.74       26.62      5.35 o
  15   6   0       70.89       73.63      7.79 o
   1   7   0     2244.85     2311.80     75.20 o
   2   7   0      854.55      937.10     37.27 o
   3   7   0     2161.53     2324.20     59.26 o
   4   7   0    10119.23    10960.15    411.39 o
   5   7   0     4156.96     4279.64    112.11 o
   6   7   0        8.94       12.10      1.39 o
   7   7   0     1480.96     1708.52     47.88 o
   8   7   0     2642.19     2685.61     94.63 o
   9   7   0       45.02       33.56      3.30 o
  10   7   0      190.45      192.24     10.42 o
  11   7   0      212.65      219.08      8.60 o
  12   7   0      112.00      101.85      7.70 o
  13   7   0       69.91       57.79      6.27 o
  14   7   0      267.87      301.44     22.92 o
  15   7   0        6.55        8.09      5.84 o
   0   8   0        8.41       14.05      1.66 o
   1   8   0      618.05      646.77     24.21 o
   2   8   0      305.45      296.76     22.00 o
   3   8   0       91.06      108.55      6.49 o
   4   8   0     2082.90     2240.10     53.62 o
   5   8   0       90.61       83.44      3.88 o
   6   8   0     1257.03     1463.34     37.07 o
   7   8   0      330.47      327.17      8.99 o
   8   8   0      204.73      205.02      7.69 o
   9   8   0      644.55      613.97     19.83 o
  10   8   0       77.51       72.76      4.26 o
  11   8   0      190.05      170.56      8.04 o
  12   8   0      193.51      192.67      8.79 o
  13   8   0       16.22       14.44      4.56 o
  14   8   0        8.08        8.22      4.89 o
  15   8   0       30.14       25.89      5.79 o
   1   9   0      661.08      610.99     36.06 o
   2   9   0     1228.04     1281.95     39.35 o
   3   9   0       41.39       32.66      3.00 o
   4   9   0      880.79      871.17     22.33 o
   5   9   0     2395.55     2568.53     73.14 o
   6   9   0        0.54        0.29      0.94 o
   7   9   0      571.56      589.67     18.02 o
   8   9   0      365.77      379.40     12.81 o
   9   9   0       12.64       15.61      2.68 o
  10   9   0       70.33       66.30      4.16 o
  11   9   0       36.30       41.40      4.04 o
  12   9   0       93.18      101.70      6.95 o
  13   9   0      181.84      191.23     11.61 o
  14   9   0       54.20       65.11      6.73 o
  15   9   0        2.00        6.63      5.04 o
   0  10   0     4580.72     4370.42    174.50 o
   1  10   0     1250.65     1290.28     39.52 o
   2  10   0     1514.06     1621.95     40.42 o
   3  10   0     3370.78     2983.35    148.13 o
   4  10   0      743.13      765.34     20.70 o
   5  10   0      444.34      476.10     14.96 o
   6  10   0     1878.72     1994.52     53.22 o
   7  10   0       14.13       12.83      1.67 o
   8  10   0       24.59       25.87      2.37 o
   9  10   0     1049.71     1122.50     34.96 o
  10  10   0      107.04       96.56      4.46 o
  11  10   0      301.43      295.54     11.97 o
  12  10   0      541.73      607.10     26.86 o
  13  10   0       71.41       93.38      7.65 o
  14  10   0        4.91       -4.43      4.43 o
   1  11   0     1074.57     1149.35     49.56 o
   2  11   0      498.15      487.31     14.59 o
   3  11   0      381.93      401.08     14.14 o
   4  11   0      666.42      649.99     23.48 o
   5  11   0      406.64      459.28     12.36 o
   6  11   0      237.47      234.24     10.95 o
   7  11   0      136.70      133.60      7.68 o
   8  11   0      325.08      341.12     13.67 o
   9  11   0      228.92      216.71      7.56 o
  10  11   0       47.95       48.84      3.19 o
  11  11   0       74.67      100.07      5.95 o
  12  11   0       43.86       38.00      6.31 o
  13  11   0        0.65        4.65      4.43 o
  14  11   0       85.81       87.71      9.30 o
   0  12   0      529.49      475.95     20.33 o
   1  12   0       39.93       32.95      3.12 o
   2  12   0      132.51      108.62      5.49 o
   3  12   0        3.90        4.80      1.30 o
   4  12   0        6.71        2.38      1.45 o
   5  12   0      141.13      144.56      4.67 o
   6  12   0       23.74       31.93      1.94 o
   7  12   0       16.77       14.32      2.43 o
   8  12   0       11.26        7.83      2.46 o
   9  12   0      135.68      151.67      6.73 o
  10  12   0       44.44       39.41      4.81 o
  11  12   0        2.26       -0.92      2.23 o
  12  12   0       61.34       68.18      5.85 o
  13  12   0       13.57       11.06      5.97 o
  14  12   0        5.31        3.24      4.89 o
   1  13   0      182.62      153.00      5.62 o
   2  13   0      928.83      964.58     28.26 o
   3  13   0        6.76       10.08      1.66 o
   4  13   0      108.02       94.82      4.68 o
   5  13   0      597.83      631.94     17.57 o
   6  13   0       10.29       10.86      2.38 o
   7  13   0      583.96      611.03     19.88 o
   8  13   0      806.52      806.63     25.97 o
   9  13   0       12.42        7.50      2.73 o
  10  13   0      453.97      471.84     16.27 o
  11  13   0      374.06      450.07     17.30 o
  12  13   0        0.57       -1.18      3.23 o
  13  13   0       38.78       40.62      4.64 o
   0  14   0      577.82      642.04     27.21 o
   1  14   0      165.82      161.03      7.05 o
   2  14   0      553.45      533.46     20.95 o
   3  14   0      273.93      268.86     10.15 o
   4  14   0      254.63      263.72      7.88 o
   5  14   0      202.47      201.84      8.14 o
   6  14   0      384.60      374.53     16.11 o
   7  14   0       43.12       48.97      4.51 o
   8  14   0        9.57       11.10      3.00 o
   9  14   0      390.79      404.19     16.11 o
  10  14   0       84.44       74.35      5.40 o
  11  14   0        2.17        1.87      3.32 o
  12  14   0      124.05      128.17     15.12 o
  13  14   0       13.19        2.38      4.97 o
   1  15   0       28.07       27.49      2.30 o
   2  15   0       51.63       51.24      4.04 o
   3  15   0       24.80       26.40      2.30 o
   4  15   0       69.45       68.43      3.24 o
   5  15   0       15.51       14.71      2.09 o
   6  15   0       42.56       37.57      4.25 o
   7  15   0       39.95       35.92      6.73 o
   8  15   0       16.93        9.88      3.48 o
   9  15   0       19.15       24.17      5.39 o
  10  15   0        8.49        0.99      3.23 o
  11  15   0        0.01       -3.81      3.81 o
  12  15   0        2.00        2.05      4.56 o
  13  15   0       21.12       18.12      6.27 o
   0  16   0      325.58      318.68     14.68 o
   1  16   0      151.04      147.93      9.36 o
   2  16   0      411.81      424.23     13.83 o
   3  16   0        7.01        9.05      1.99 o
   4  16   0      180.90      183.53      6.37 o
   5  16   0       78.15       79.61      4.82 o
   6  16   0      167.57      155.78     10.58 o
   7  16   0       61.87       72.68      6.26 o
   8  16   0       11.70       14.29      4.25 o
   9  16   0      331.98      357.99     17.42 o
  10  16   0       12.45       19.66      4.86 o
  11  16   0        0.11       -0.16      4.12 o
  12  16   0       91.60      105.27      8.55 o
   1  17   0      222.64      241.74      9.82 o
   2  17   0      733.77      773.25     23.24 o
   3  17   0        4.30        6.73      2.29 o
   4  17   0      763.14      770.91     51.63 o
   5  17   0      414.00      395.98     18.35 o
   6  17   0       14.70       11.31      3.81 o
   7  17   0      376.70      350.59     16.97 o
   8  17   0      499.46      543.12     47.79 o
   9  17   0        0.58        8.25      4.25 o
  10  17   0       77.21       59.88      6.40 o
  11  17   0      124.93      155.13     11.68 o
  12  17   0       18.22       24.27      5.81 o
   0  18   0       33.87       36.76      6.49 o
   1  18   0       36.86       43.95      4.89 o
   2  18   0       13.68        8.00      3.98 o
   3  18   0      122.53      112.37      8.00 o
   4  18   0        7.62        0.32     10.81 o
   5  18   0       16.75        6.92      5.62 o
   6  18   0      112.31       98.69     10.60 o
   7  18   0       42.88       45.76      7.35 o
   8  18   0       32.92       28.75      5.04 o
   9  18   0        0.18       -2.03      4.12 o
  10  18   0       83.45       93.39      8.10 o
  11  18   0        0.96       -0.86      6.05 o
   1  19   0       81.02       86.18      6.88 o
   2  19   0      374.62      397.43     18.50 o
   3  19   0       10.39        5.51     10.60 o
   4  19   0      231.40      239.60     17.30 o
   5  19   0      181.56      158.72     14.27 o
   6  19   0        0.12        3.46      5.62 o
   7  19   0       68.07       64.01      9.08 o
   8  19   0       65.30       56.22      9.08 o
   9  19   0        7.70        3.03      6.49 o
  10  19   0        0.95        4.32      6.05 o
   0  20   0      430.95      474.87     30.71 o
   1  20   0      188.11      228.42     12.54 o
   2  20   0      151.52      149.93     12.54 o
   3  20   0      249.61      264.71     24.65 o
   4  20   0       84.09       79.63      8.65 o
   5  20   0       12.76        9.08      6.49 o
   7  20   0       18.97       24.22      7.35 o
   8  20   0       63.16       46.28      8.65 o
  10  20   0       21.08       25.95      7.78 o
   1  21   0      123.07      130.83      8.87 o
   2  21   0      347.50      344.14     16.82 o
   3  21   0        0.14       -2.59      3.98 o
   4  21   0       94.25       81.74     10.38 o
   5  21   0       13.87       22.49      7.35 o
   6  21   0        3.48        6.49      6.92 o
   7  21   0        1.99        1.73      6.05 o
   8  21   0        7.84        9.08      7.35 o
   9  21   0       13.75       11.68      7.35 o
   0  22   0       80.40       73.95     10.38 o
   1  22   0       81.96       86.07      7.65 o
   2  22   0       15.34       17.08      4.89 o
   3  22   0       64.25       78.85      7.01 o
   4  22   0        1.55        2.16      6.49 o
   5  22   0        0.82        0.00      6.49 o
   6  22   0       76.56       67.90     10.38 o
   7  22   0        8.91       12.11      7.35 o
   8  22   0        1.37        0.00      6.92 o
   1  23   0       17.07       18.00      5.35 o
   2  23   0       67.18       68.48      6.88 o
   3  23   0       48.53       56.45      6.42 o
   4  23   0       67.57       51.47      9.51 o
   5  23   0       98.65      112.01     12.97 o
   6  23   0       13.65       23.35      7.78 o
   0  24   0      359.11      359.39     25.95 o
   1  24   0        9.29       12.21      5.17 o
   2  24   0       21.61       22.35      5.79 o
   3  24   0       10.10       12.11      7.78 o
   4  24   0       20.02       12.97      7.35 o
   5  24   0        4.50       -2.16      6.92 o
   1  25   0        3.89        3.74      5.19 o
   2  25   0       39.06       40.43      6.57 o
 -16   1   1       47.32       50.17      6.71 o
 -15   1   1       29.08       38.07      5.81 o
 -14   1   1      169.27      172.16     11.01 o
 -13   1   1      501.37      512.92     34.17 o
 -12   1   1       58.04       59.19      4.45 o
 -11   1   1       18.56       15.32      2.45 o
 -10   1   1     1876.95     1843.61     49.94 o
  -9   1   1      542.18      558.33     15.62 o
  -8   1   1     1023.13     1032.27     26.04 o
  -7   1   1       14.71        8.49      1.28 o
  -6   1   1     2226.32     2275.77     59.58 o
  -5   1   1      945.68      889.58     21.13 o
  -4   1   1     3098.05     3369.10    106.56 o
  -3   1   1       39.54       38.36      1.46 o
  -2   1   1     7436.43     7476.22    161.29 o
  -1   1   1    22256.01    21144.84    468.91 o
   0   1   1      111.15      100.87      2.05 o
   1   1   1     9716.62     9959.03    203.71 o
   2   1   1     1839.69     1971.16     57.36 o
   3   1   1     1729.30     1867.88     45.10 o
   4   1   1      529.02      571.28     13.05 o
   5   1   1     7558.79     7856.05    175.19 o
   6   1   1       49.77       44.19      3.03 o
   7   1   1       87.42       85.88      2.94 o
   8   1   1     1956.76     1878.01     46.59 o
   9   1   1      751.89      719.40     24.13 o
  10   1   1     1583.22     1489.05     54.50 o
  11   1   1      151.41      140.97      7.47 o
  12   1   1      146.06      167.76     18.44 o
  13   1   1       87.55       80.16      7.03 o
  14   1   1      225.88      224.60     13.15 o
  15   1   1      108.15      107.18      9.02 o
 -16   2   1       53.64       59.81      9.73 o
 -15   2   1      213.88      233.67     13.61 o
 -14   2   1       84.67       91.69     10.81 o
 -13   2   1       88.89       97.39     11.03 o
 -12   2   1     1202.49     1215.53     85.28 o
 -11   2   1     1016.70     1038.61     32.51 o
 -10   2   1     1916.44     1906.95     57.03 o
  -9   2   1      799.32      752.35     20.50 o
  -8   2   1      564.00      526.84     14.73 o
  -7   2   1       26.45       27.14      2.71 o
  -6   2   1     2919.52     2778.67     69.03 o
  -5   2   1      833.53      848.66     20.42 o
  -4   2   1        0.98        2.22      0.63 o
  -3   2   1    11066.68    10988.64    277.41 o
  -2   2   1    18278.06    18014.71    442.58 o
  -1   2   1      687.09      805.30     16.90 o
   0   2   1    13788.72    13557.37    313.82 o
   1   2   1    42933.87    41174.87    965.68 o
   2   2   1     2186.67     2272.82     52.21 o
   3   2   1     2034.11     2213.24     57.68 o
   4   2   1     2129.51     2226.43     58.10 o
   5   2   1      550.98      692.06     17.51 o
   6   2   1     2589.92     2595.56     61.06 o
   7   2   1     2355.80     2344.71     57.81 o
   8   2   1       42.49       37.86      2.58 o
   9   2   1      907.01      887.47     42.33 o
  10   2   1      730.04      714.39     36.54 o
  11   2   1        8.58        9.78      3.23 o
  12   2   1      261.81      250.95     11.52 o
  13   2   1      209.20      198.73     11.77 o
  14   2   1        0.28        1.56      7.78 o
  15   2   1       47.73       60.99      7.34 o
 -16   3   1       27.62       25.37      5.65 o
 -15   3   1        1.57        0.96      4.76 o
 -14   3   1        0.13       -0.20      3.94 o
 -13   3   1        0.73        1.49      3.73 o
 -12   3   1       30.94       35.50      3.24 o
 -11   3   1       25.85       23.88      3.06 o
 -10   3   1       22.57       26.69      2.65 o
  -9   3   1      157.11      155.68      5.30 o
  -8   3   1       30.67       31.22      1.95 o
  -7   3   1        5.44       12.99      1.41 o
  -6   3   1       58.00       49.36      1.93 o
  -5   3   1      864.35      851.61     19.30 o
  -4   3   1      885.58     1024.76     25.06 o
  -3   3   1     2495.32     2743.85     80.88 o
  -2   3   1      948.80      993.04     23.60 o
  -1   3   1      617.76      636.25     21.31 o
   0   3   1      103.59       83.56      2.24 o
   1   3   1     3438.59     3735.41     93.59 o
   2   3   1       65.00       79.89      2.56 o
   3   3   1       34.45       52.34      2.19 o
   4   3   1     3992.97     4563.18    119.01 o
   5   3   1      445.45      564.04     16.41 o
   6   3   1      485.61      572.85     23.16 o
   7   3   1      220.83      228.21      8.01 o
   8   3   1       21.39       18.89      2.46 o
   9   3   1      134.15      128.38      5.74 o
  10   3   1      536.06      493.62     22.63 o
  11   3   1      108.08      120.97     11.90 o
  12   3   1       15.70       15.79      4.59 o
  13   3   1       18.16       17.30      4.59 o
  14   3   1        1.09        3.55      5.19 o
  15   3   1       35.96       39.90      9.51 o
 -16   4   1        1.07        9.51      5.50 o
 -15   4   1       42.74       43.66      6.26 o
 -14   4   1       55.57       61.60      6.26 o
 -13   4   1       23.29       26.68      4.59 o
 -12   4   1        9.48       12.50      2.58 o
 -11   4   1      235.07      240.90      8.97 o
 -10   4   1       65.22       66.18      3.83 o
  -9   4   1      171.78      175.41      5.87 o
  -8   4   1      154.17      156.65      5.22 o
  -7   4   1        0.83        1.20      1.22 o
  -6   4   1      427.89      350.83      8.30 o
  -5   4   1     1685.69     1743.07     68.62 o
  -4   4   1       64.63       57.17      3.99 o
  -3   4   1     1483.25     1499.21     34.16 o
  -2   4   1      840.81      821.71     28.33 o
  -1   4   1     1860.77     2024.70     82.72 o
   0   4   1    22038.95    22885.48    643.89 o
   1   4   1    23142.24    24522.75    640.37 o
   2   4   1      386.06      420.16      9.73 o
   3   4   1     3189.09     3614.37    104.80 o
   4   4   1       12.51        4.70      0.99 o
   5   4   1      278.91      309.59      9.36 o
   6   4   1      357.95      297.59      9.26 o
   7   4   1     2014.19     2022.14     61.58 o
   8   4   1       43.07       48.08      3.31 o
   9   4   1      637.98      593.08     19.16 o
  10   4   1     1015.83      958.47     30.23 o
  11   4   1        1.82        1.97      3.11 o
  12   4   1      495.50      437.01     21.10 o
  13   4   1      105.80       95.10      7.79 o
  14   4   1        2.91        5.31      4.43 o
  15   4   1        4.63        0.55      5.04 o
 -16   5   1      191.95      218.40     19.46 o
 -15   5   1        0.24       -4.12      4.12 o
 -14   5   1      184.74      169.52     11.01 o
 -13   5   1      224.24      235.74     13.15 o
 -12   5   1       31.21       32.22      3.42 o
 -11   5   1      353.59      347.40     12.07 o
 -10   5   1      468.85      453.33     15.13 o
  -9   5   1       10.39       15.06      1.79 o
  -8   5   1      790.56      787.15     21.41 o
  -7   5   1     7040.07     6719.93    349.53 o
  -6   5   1       34.15       43.73      2.45 o
  -5   5   1     2374.40     2231.21     59.14 o
  -4   5   1     2603.72     2649.64     70.27 o
  -3   5   1     4235.46     4289.31     90.41 o
  -2   5   1     3824.40     3750.64     94.24 o
  -1   5   1     1553.17     1568.71     50.91 o
   0   5   1      285.80      294.22      8.75 o
   1   5   1     9476.31     9962.63    260.90 o
   2   5   1     6881.03     7480.64    222.05 o
   3   5   1       71.70       92.37      2.66 o
   4   5   1      688.27      769.31     18.48 o
   5   5   1     4220.69     3971.09    127.97 o
   6   5   1     1095.58     1109.68     33.96 o
   7   5   1      959.68     1011.05     28.92 o
   8   5   1     1998.97     1867.98     56.90 o
   9   5   1      232.74      236.23     11.99 o
  10   5   1       61.99       71.77      6.30 o
  11   5   1      328.21      324.35     14.09 o
  12   5   1      188.44      163.97     13.62 o
  13   5   1       38.52       44.33      5.96 o
  14   5   1       40.11       37.78      8.22 o
  15   5   1       61.78       70.73      7.63 o
 -16   6   1       35.88       41.19      6.57 o
 -15   6   1       29.10       25.88      5.48 o
 -14   6   1       31.27       24.80      6.27 o
 -13   6   1        5.67        2.89      3.81 o
 -12   6   1      720.44      682.53     24.52 o
 -11   6   1       13.65       14.37      2.64 o
 -10   6   1       37.61       39.81      3.14 o
  -9   6   1     2399.87     2396.34     63.69 o
  -8   6   1      171.07      185.19      6.00 o
  -7   6   1        0.95        9.54      1.19 o
  -6   6   1     5403.30     5781.33    143.50 o
  -5   6   1     2539.41     2582.01     62.15 o
  -4   6   1      231.98      265.85      6.67 o
  -3   6   1     2483.95     2597.24     70.43 o
  -2   6   1     1173.11     1116.25     34.47 o
  -1   6   1     2259.70     2453.85     83.73 o
   0   6   1       35.29       34.28      1.87 o
   1   6   1     6571.04     7045.69    231.16 o
   2   6   1     1364.40     1540.79     43.97 o
   3   6   1        7.81        8.39      0.66 o
   4   6   1     1770.43     1868.84     46.65 o
   5   6   1       30.64       37.43      1.75 o
   6   6   1     1659.24     1582.68     44.44 o
   7   6   1      224.24      219.29      7.90 o
   8   6   1      212.13      216.44      7.39 o
   9   6   1      452.82      431.29     14.47 o
  10   6   1      212.38      203.12     15.77 o
  11   6   1      163.41      175.76     10.55 o
  12   6   1      177.43      182.26     11.16 o
  13   6   1      159.03      155.87     10.40 o
  14   6   1        3.60        9.35      4.73 o
  15   6   1       67.42       61.61      7.49 o
 -15   7   1        9.13       12.54      5.20 o
 -14   7   1        8.12       12.51      4.56 o
 -13   7   1        0.59       -2.72      2.72 o
 -12   7   1        0.61        3.49      2.72 o
 -11   7   1        7.82       10.47      2.51 o
 -10   7   1      177.65      158.08     10.18 o
  -9   7   1       49.52       63.97      3.83 o
  -8   7   1      169.07      190.15      7.04 o
  -7   7   1      617.38      654.24     16.96 o
  -6   7   1        2.29        3.31      1.07 o
  -5   7   1      236.10      236.25      8.72 o
  -4   7   1     1750.10     1821.98     42.43 o
  -3   7   1       23.15       38.34      1.93 o
  -2   7   1     1913.44     1893.44     61.37 o
  -1   7   1        3.84        4.07      0.74 o
   0   7   1      667.70      797.24     20.53 o
   1   7   1      411.19      402.51     14.98 o
   2   7   1     2819.93     2999.23     77.33 o
   3   7   1      101.29      133.17      4.21 o
   4   7   1       29.22       19.81      1.07 o
   5   7   1       87.86       88.38      2.60 o
   6   7   1      784.18      834.50     23.97 o
   7   7   1      149.62      137.24      5.44 o
   8   7   1       32.29       35.25      3.87 o
   9   7   1      137.62      109.44      5.22 o
  10   7   1       68.63       62.12      4.18 o
  11   7   1        0.41       -1.72      2.40 o
  12   7   1      159.63      148.47      9.63 o
  13   7   1        8.48        9.66      4.56 o
  14   7   1        0.59       -1.36      4.43 o
  15   7   1        8.21        1.51      5.20 o
 -15   8   1      108.94      118.90      9.32 o
 -14   8   1      187.13      217.81     17.08 o
 -13   8   1       25.63       24.97      3.87 o
 -12   8   1      202.12      220.11      9.64 o
 -11   8   1       42.67       48.88      3.65 o
 -10   8   1        0.48       -1.00      2.29 o
  -9   8   1      651.87      644.16     20.74 o
  -8   8   1      443.19      434.99     12.55 o
  -7   8   1      264.23      267.30     11.00 o
  -6   8   1     1495.14     1545.64     43.20 o
  -5   8   1     3907.98     3852.85     92.33 o
  -4   8   1      381.81      364.94      8.60 o
  -3   8   1     2764.21     2707.04     63.83 o
  -2   8   1     2551.94     2589.84     67.87 o
  -1   8   1      388.78      367.17     10.92 o
   0   8   1     7074.51     7140.31    180.95 o
   1   8   1      408.91      375.08     10.06 o
   2   8   1      481.86      504.03     12.86 o
   3   8   1     3049.85     3196.54     84.26 o
   4   8   1     2451.63     2563.76     67.23 o
   5   8   1       68.66       75.79      4.81 o
   6   8   1     1669.29     1683.36     47.57 o
   7   8   1      672.87      646.46     19.07 o
   8   8   1       36.70       34.13      2.51 o
   9   8   1      299.29      309.67     10.09 o
  10   8   1      870.56      859.78     39.70 o
  11   8   1       17.45       16.61      3.11 o
  12   8   1      601.52      547.09     35.90 o
  13   8   1      162.79      175.77     12.11 o
  14   8   1        1.63        6.70      4.89 o
 -15   9   1        0.29       -0.75      4.76 o
 -14   9   1      200.16      228.73     13.45 o
 -13   9   1      171.85      179.78      8.96 o
 -12   9   1       14.69       11.11      3.17 o
 -11   9   1      267.95      262.66     10.96 o
 -10   9   1      703.12      737.99     35.96 o
  -9   9   1       99.15       89.90      5.66 o
  -8   9   1      940.41      930.75     25.49 o
  -7   9   1     2298.73     2394.88     63.96 o
  -6   9   1      188.06      192.30      6.60 o
  -5   9   1      950.86      926.91     21.61 o
  -4   9   1     3422.50     3362.01     74.21 o
  -3   9   1     1397.09     1409.53     71.85 o
  -2   9   1     2626.29     2645.88     77.09 o
  -1   9   1      817.46      789.52     22.91 o
   0   9   1     2851.25     2865.28     80.83 o
   1   9   1     1054.93      989.68     25.56 o
   2   9   1     3964.44     3973.27    167.37 o
   3   9   1     1929.50     2035.29     75.53 o
   4   9   1       29.30       26.00      1.70 o
   5   9   1     2615.89     2701.52     64.65 o
   6   9   1       38.32       46.72      3.58 o
   7   9   1       15.84       19.57      1.97 o
   8   9   1      672.79      637.91     18.87 o
   9   9   1        2.49        0.37      1.81 o
  10   9   1      431.16      432.66     13.72 o
  11   9   1      120.36      124.90      6.70 o
  12   9   1        0.42        4.76      9.51 o
  13   9   1        0.26       -3.12      4.25 o
  14   9   1      254.58      283.20     15.60 o
 -15  10   1        1.87       -0.08      4.73 o
 -14  10   1       14.46       17.27      5.04 o
 -13  10   1       12.42        9.91      3.41 o
 -12  10   1        2.20        2.09      3.03 o
 -11  10   1        7.19        7.24      2.89 o
 -10  10   1       44.47       49.45      3.67 o
  -9  10   1      252.70      259.79      9.69 o
  -8  10   1      197.83      213.60      8.35 o
  -7  10   1      343.12      343.67     11.56 o
  -6  10   1      298.73      297.84      7.56 o
  -5  10   1        0.04        0.35      0.95 o
  -4  10   1       95.10       95.95      3.07 o
  -3  10   1      300.98      319.37      9.02 o
  -2  10   1      624.34      670.73     19.72 o
  -1  10   1      744.40      779.31     26.20 o
   0  10   1       20.59       22.17      1.76 o
   1  10   1       48.63       44.07      3.41 o
   2  10   1      166.07      190.29      5.88 o
   3  10   1      112.32      130.84      6.38 o
   4  10   1       21.32       30.17      2.15 o
   5  10   1       83.43       85.55      4.46 o
   6  10   1      140.74      137.17      5.71 o
   7  10   1        0.73       -1.23      1.44 o
   8  10   1       10.16        7.68      1.88 o
   9  10   1       29.60       24.91      2.50 o
  10  10   1       20.50       25.16      2.60 o
  11  10   1        5.72       10.55      3.11 o
  12  10   1       22.88       19.79      4.86 o
  13  10   1        1.37        3.94      4.43 o
  14  10   1       14.71       19.25      5.81 o
 -14  11   1      127.51      128.88      9.60 o
 -13  11   1      121.23      130.00      7.40 o
 -12  11   1       11.73       13.45      3.45 o
 -11  11   1      159.87      166.66      8.06 o
 -10  11   1      376.52      404.78     14.06 o
  -9  11   1      142.78      147.62      6.46 o
  -8  11   1      401.50      384.56     19.24 o
  -7  11   1      825.14      818.46     25.48 o
  -6  11   1      157.50      145.28      4.90 o
  -5  11   1      989.26     1029.83     25.28 o
  -4  11   1     2505.15     2607.42     57.22 o
  -3  11   1      114.54      119.63      4.20 o
  -2  11   1     1445.25     1569.55     47.56 o
  -1  11   1     2359.63     2368.19     67.43 o
   0  11   1      137.32      133.96      4.80 o
   1  11   1     1964.86     1904.98     63.37 o
   2  11   1     2202.37     2142.94     71.63 o
   3  11   1      686.48      724.44     19.93 o
   4  11   1     1136.64     1191.78     31.97 o
   5  11   1     1032.91     1029.50     27.95 o
   6  11   1      157.13      158.98      6.44 o
   7  11   1      266.79      267.76      9.65 o
   8  11   1      596.16      534.74     15.79 o
   9  11   1      101.56       95.49      5.59 o
  10  11   1      186.72      158.97      8.15 o
  11  11   1      244.20      246.89     10.72 o
  12  11   1       99.87      109.42     11.68 o
  13  11   1        5.16       -0.63      6.05 o
  14  11   1      274.03      295.26     16.66 o
 -14  12   1       18.26       16.83      5.29 o
 -13  12   1        8.90        9.36      3.54 o
 -12  12   1      377.27      404.82     15.95 o
 -11  12   1      330.30      314.72     11.26 o
 -10  12   1      116.33      119.88      5.41 o
  -9  12   1     1024.73      934.55     27.35 o
  -8  12   1       12.80        7.41      2.14 o
  -7  12   1       17.63       20.09      2.04 o
  -6  12   1      816.71      781.03     17.98 o
  -5  12   1      118.48      103.26      3.37 o
  -4  12   1       72.98       78.84      2.80 o
  -3  12   1       52.80       39.87      3.01 o
  -2  12   1     4279.53     4277.82    125.52 o
  -1  12   1      684.76      719.15     21.29 o
   0  12   1     1826.19     1857.14     53.12 o
   1  12   1     2327.26     2325.95     59.39 o
   2  12   1       69.19       78.62      3.10 o
   3  12   1      846.92      802.25     30.40 o
   4  12   1     1338.49     1338.61     36.41 o
   5  12   1       12.23       13.04      1.72 o
   6  12   1      311.88      327.20     18.10 o
   7  12   1      303.77      283.69     10.22 o
   8  12   1       48.96       52.87      4.24 o
   9  12   1      131.49      132.51      7.87 o
  10  12   1      176.86      179.79      8.57 o
  11  12   1        1.32       -0.05      3.16 o
  12  12   1      256.23      252.04     13.91 o
  13  12   1       45.28       48.93      6.40 o
 -14  13   1        3.82        6.98      4.67 o
 -13  13   1        0.36        4.64      4.36 o
 -12  13   1        3.05       -1.10      4.25 o
 -11  13   1        0.26       -0.19      3.03 o
 -10  13   1        2.21        4.46      2.80 o
  -9  13   1        4.00        3.08      2.75 o
  -8  13   1       18.30       10.23      2.50 o
  -7  13   1       42.18       37.79      2.53 o
  -6  13   1       18.45       11.80      1.91 o
  -5  13   1       37.86       35.43      1.98 o
  -4  13   1      358.34      384.68      9.38 o
  -3  13   1       68.69       63.59      4.80 o
  -2  13   1      367.27      346.45     10.06 o
  -1  13   1       13.34       17.17      2.21 o
   0  13   1      193.75      192.79      6.64 o
   1  13   1      527.52      529.75     19.11 o
   2  13   1       61.14       50.31      2.97 o
   3  13   1       16.42       23.15      2.41 o
   4  13   1        0.20       -1.53      1.53 o
   5  13   1       14.82       14.52      2.37 o
   6  13   1        2.40       -0.33      2.29 o
   7  13   1       77.81       65.96      4.62 o
   8  13   1       57.32       58.49      4.40 o
   9  13   1        1.17        0.85      2.68 o
  10  13   1       46.34       43.72      5.11 o
  11  13   1        0.39        1.13      3.23 o
  12  13   1        7.08        8.99      3.79 o
  13  13   1        7.88       11.30      6.49 o
 -13  14   1        1.54        5.22      4.56 o
 -12  14   1      153.29      158.44     10.52 o
 -11  14   1      122.37      124.62      8.55 o
 -10  14   1      163.79      166.06      8.86 o
  -9  14   1      347.40      389.58     28.54 o
  -8  14   1       11.83       19.61      3.64 o
  -7  14   1        2.26        1.55      2.22 o
  -6  14   1      104.08      109.78      5.15 o
  -5  14   1        0.67        0.02      1.35 o
  -4  14   1        1.07       -0.88      1.43 o
  -3  14   1       76.18       66.24      3.81 o
  -2  14   1      142.84      150.91      9.80 o
  -1  14   1       18.43       24.54      2.14 o
   0  14   1      464.33      471.81     12.88 o
   1  14   1      198.08      203.89      6.26 o
   2  14   1       31.74       34.72      2.37 o
   3  14   1       88.03       69.56      7.18 o
   4  14   1       19.53       22.42      2.19 o
   5  14   1        0.11       -0.85      2.15 o
   6  14   1       56.96       52.11      6.17 o
   7  14   1       95.00       96.25      5.77 o
   8  14   1       35.98       30.82      4.25 o
   9  14   1      124.24      112.55      8.18 o
  10  14   1       21.82       16.25      3.62 o
  11  14   1        4.03        3.07      3.32 o
  12  14   1        7.72        5.79      3.66 o
  13  14   1       25.89       20.33      5.81 o
 -13  15   1       68.73       64.04      7.14 o
 -12  15   1        2.23        7.38      4.67 o
 -11  15   1      167.42      186.83     14.70 o
 -10  15   1      383.42      390.31     18.95 o
  -9  15   1       56.02       53.64      5.81 o
  -8  15   1      690.05      691.60     30.26 o
  -7  15   1      421.57      400.00     27.90 o
  -6  15   1        0.57       -1.15      1.74 o
  -5  15   1      277.75      283.91     15.11 o
  -4  15   1      574.86      554.68     17.07 o
  -3  15   1        0.33        0.77      2.07 o
  -2  15   1      199.75      186.74     11.75 o
  -1  15   1      723.23      741.33     25.54 o
   0  15   1       52.53       51.24      3.66 o
   1  15   1      285.31      294.05     11.94 o
   2  15   1      520.14      507.59     13.88 o
   3  15   1      316.37      326.48     12.98 o
   4  15   1      855.96      880.35     26.04 o
   5  15   1      695.16      733.62     25.79 o
   6  15   1      127.31      130.57     13.67 o
   7  15   1      168.20      152.25      9.32 o
   8  15   1      748.69      762.39     27.20 o
   9  15   1       84.78       85.87      5.66 o
  10  15   1        6.76        6.10      3.30 o
  11  15   1      190.85      210.23      9.98 o
  12  15   1       25.99       26.03      5.63 o
 -12  16   1      112.26      125.34      9.42 o
 -11  16   1        9.49       12.11      4.56 o
 -10  16   1       24.45       25.06      6.92 o
  -9  16   1      245.77      223.58     14.06 o
  -8  16   1       98.77       87.84      7.01 o
  -7  16   1       67.98       71.59      6.26 o
  -6  16   1      360.64      344.26     13.32 o
  -5  16   1      114.35       94.89      4.08 o
  -4  16   1        2.47       -0.60      1.97 o
  -3  16   1      220.12      221.25      9.14 o
  -2  16   1       95.27      101.37      7.20 o
  -1  16   1       17.94       17.42      2.78 o
   0  16   1      121.89      108.27      5.66 o
   1  16   1      250.23      250.66     10.06 o
   2  16   1       54.19       60.70      5.95 o
   3  16   1      191.05      178.92     19.50 o
   4  16   1      235.42      225.57      9.31 o
   5  16   1        6.89       10.16      2.80 o
   6  16   1      591.20      602.92     34.81 o
   7  16   1      102.46      110.84      9.20 o
   8  16   1        1.22        4.19      3.07 o
   9  16   1       45.90       39.72      4.48 o
  10  16   1      133.35      109.92      9.19 o
  11  16   1       27.18       35.76      4.57 o
  12  16   1       60.74       76.33      9.73 o
 -12  17   1        0.58        4.55      5.04 o
 -11  17   1        6.76        6.81      4.73 o
 -10  17   1       17.28       25.94      5.19 o
  -9  17   1        1.19        2.80      3.81 o
  -8  17   1       83.13       81.54      6.73 o
  -7  17   1        4.35        1.51      3.36 o
  -6  17   1        0.37        3.45      2.51 o
  -5  17   1        0.15       -1.40      1.99 o
  -4  17   1       34.53       35.30      3.22 o
  -3  17   1       22.82       22.49      2.75 o
  -2  17   1        8.83        9.30      2.91 o
  -1  17   1      276.49      301.17     11.74 o
   0  17   1      122.29      128.63      6.57 o
   1  17   1       21.54       29.86      3.54 o
   2  17   1        0.52        1.87      2.50 o
   3  17   1      281.51      291.85     11.56 o
   4  17   1        1.07        1.30      2.46 o
   5  17   1       64.52       60.66     11.46 o
   6  17   1        0.04       -0.65      3.67 o
   7  17   1        0.08        8.00      4.28 o
   8  17   1        0.39        1.08      4.54 o
   9  17   1       13.08       10.08      4.43 o
  10  17   1        2.10       15.14      6.49 o
  11  17   1        0.08        3.46      6.49 o
 -11  18   1       13.84       17.61      5.35 o
 -10  18   1        6.54        6.02      4.43 o
  -9  18   1      111.96      128.94      9.02 o
  -8  18   1       61.88       70.28      6.57 o
  -7  18   1        5.53        4.90      4.12 o
  -6  18   1      323.51      333.46     17.85 o
  -5  18   1      257.20      258.37      9.45 o
  -4  18   1       60.38       60.07      3.99 o
  -3  18   1      607.81      626.16     19.40 o
  -2  18   1      322.32      315.03     12.40 o
  -1  18   1        0.63       -3.51      3.51 o
   0  18   1      422.02      427.67     18.03 o
   1  18   1      903.98      869.97     61.83 o
   2  18   1      292.43      284.81     11.40 o
   3  18   1      390.37      430.48     22.08 o
   4  18   1      101.88      116.66      8.10 o
   5  18   1       22.56       20.41      4.73 o
   6  18   1      405.73      367.18     25.08 o
   7  18   1      105.04      133.20     12.97 o
   8  18   1        0.00       -5.62      5.62 o
   9  18   1       94.26      101.63     11.24 o
  10  18   1       72.64       89.09     10.81 o
 -11  19   1       37.66       50.79      6.88 o
 -10  19   1       59.92       73.52      7.14 o
  -9  19   1       28.51       28.57      8.43 o
  -8  19   1       70.89       72.78      6.73 o
  -7  19   1      298.64      301.50     23.35 o
  -6  19   1       13.91       13.75      3.55 o
  -5  19   1      109.49      102.17      7.47 o
  -4  19   1      246.38      242.65      9.13 o
  -3  19   1       45.84       40.32      3.61 o
  -2  19   1      301.81      340.91     13.48 o
  -1  19   1      512.91      539.92     19.81 o
   0  19   1        9.65        7.97      3.81 o
   1  19   1        1.04        0.00      5.19 o
   2  19   1      913.09      960.09     40.21 o
   3  19   1      202.52      207.64     17.95 o
   4  19   1      569.60      544.50     34.60 o
   5  19   1      295.06      305.77     22.06 o
   6  19   1       82.81       98.17     11.24 o
   7  19   1      191.98      150.50     13.84 o
   8  19   1      161.69      140.12     13.41 o
   9  19   1       18.52       17.30      6.92 o
  10  19   1        0.15       -3.46      6.05 o
 -10  20   1       16.49       12.54      7.35 o
  -9  20   1       17.28        9.95      6.92 o
  -8  20   1        1.07        3.03      6.05 o
  -7  20   1        4.63        3.46      6.49 o
  -6  20   1        8.81       12.54      6.49 o
  -5  20   1        5.18        5.22      3.16 o
  -4  20   1        4.88        3.43      3.81 o
  -3  20   1        6.93        4.76      3.98 o
  -2  20   1       44.39       49.00      5.81 o
  -1  20   1       26.77       27.14      4.73 o
   0  20   1      148.23      153.11      9.48 o
   1  20   1       34.29       38.49      5.35 o
   2  20   1        1.45        5.92      4.25 o
   3  20   1        2.62        4.39      5.62 o
   4  20   1        2.43       -3.03      5.62 o
   5  20   1        1.07        0.00      6.05 o
   6  20   1        0.73       -5.19      5.19 o
   7  20   1        7.11       10.38      6.49 o
   8  20   1        7.60       14.70      6.92 o
   9  20   1        0.32       -0.86      6.49 o
  -9  21   1       26.98       15.14      7.35 o
  -8  21   1       40.05       36.76      8.65 o
  -7  21   1      219.59      208.02     17.30 o
  -6  21   1        0.62       10.38      6.92 o
  -5  21   1      107.85      125.78      8.85 o
  -4  21   1      239.27      236.82     10.47 o
  -3  21   1       25.46       20.76      4.89 o
  -2  21   1      190.34      225.64     12.97 o
  -1  21   1      105.83      113.54     10.81 o
   0  21   1       28.06       30.26      5.17 o
   1  21   1       17.78       29.68      5.35 o
   2  21   1      141.80      151.26      9.94 o
   3  21   1      142.22      135.80     13.84 o
   4  21   1       77.12       70.93      9.95 o
   5  21   1      108.68       99.90     12.11 o
   6  21   1       27.20       32.44      7.78 o
   7  21   1       31.67       42.82      9.08 o
   8  21   1       45.45       34.17      8.65 o
  -8  22   1       11.64        9.51      6.92 o
  -7  22   1        0.80       -0.43      6.05 o
  -6  22   1       47.63       53.20      9.08 o
  -5  22   1       47.16       48.44      8.65 o
  -4  22   1       70.97       70.88      5.55 o
  -3  22   1       89.74       78.77      7.18 o
  -2  22   1       37.01       34.86      5.81 o
  -1  22   1        1.61       10.06      4.73 o
   0  22   1      273.37      326.89     16.66 o
   1  22   1      127.92      125.05      9.02 o
   2  22   1       31.39       28.73      5.35 o
   3  22   1      122.55      115.04     12.54 o
   4  22   1       24.96       21.19      8.22 o
   5  22   1        4.17       15.14      7.35 o
   6  22   1       58.01       57.95     10.38 o
   7  22   1       54.35       54.49      9.51 o
  -7  23   1        6.26        0.86      6.92 o
  -6  23   1        0.14        1.73      6.92 o
  -5  23   1        1.62        0.86      6.92 o
  -4  23   1       17.43       21.13      4.31 o
  -3  23   1        1.44       -4.12      4.12 o
  -2  23   1        7.10       12.78      6.05 o
  -1  23   1      157.01      160.42     10.55 o
   0  23   1        2.07       -2.08      5.19 o
   1  23   1       10.43        0.86      5.19 o
   2  23   1        5.42        0.42      4.43 o
   3  23   1       42.86       26.38      7.78 o
   4  23   1        2.70       14.27      7.35 o
   5  23   1       25.00       21.19      7.78 o
   6  23   1        0.85       -2.16      6.92 o
  -5  24   1       16.82        6.92      6.49 o
  -4  24   1        1.26        1.30      6.92 o
  -3  24   1        0.49       -2.07      4.43 o
  -2  24   1       22.65       23.86      5.35 o
  -1  24   1        1.48        3.82      4.86 o
   0  24   1        6.93       11.13      5.35 o
   1  24   1        2.20       -7.57      7.57 o
   2  24   1        7.16        7.35      7.78 o
   3  24   1       11.02       -0.43      7.35 o
   4  24   1       46.02       36.76      9.51 o
  -2  25   1       32.34       28.23      8.87 o
  -1  25   1       49.40       51.05      7.18 o
   0  25   1        0.41        2.66      5.04 o
   1  25   1       47.69       50.02     12.33 o
 -16   0   2        6.07       -0.43      6.92 o
 -13   0   2        2.30       -3.46      4.76 o
 -12   0   2      561.72      619.32     52.98 o
 -11   0   2     4006.35     4148.70    166.97 o
 -10   0   2       87.86       80.65      9.73 o
  -9   0   2     2002.82     1907.48     97.07 o
  -8   0   2     2472.56     2222.00    135.58 o
  -7   0   2       48.35       73.54      5.56 o
  -6   0   2       59.08      103.35      6.55 o
  -5   0   2    16407.23    16248.27    712.82 o
  -4   0   2      174.88      160.49      5.29 o
  -3   0   2     5895.25     5812.67    156.43 o
  -2   0   2     1891.65     1752.23     47.14 o
  -1   0   2     9571.80     9486.61    254.51 o
   0   0   2    14697.44    14490.81    389.78 o
   1   0   2      419.88      408.56     13.06 o
   2   0   2     2434.88     2346.44     67.24 o
   3   0   2     4228.58     4370.36    111.76 o
   4   0   2     1880.41     1779.90     49.48 o
   5   0   2     2272.97     2272.04     72.72 o
   6   0   2     2366.23     2359.42     82.66 o
   7   0   2     2143.80     2363.24     82.80 o
   8   0   2      240.68      215.91     26.81 o
   9   0   2      971.86      929.92     90.82 o
  10   0   2     1048.44     1016.19    107.04 o
  11   0   2      129.29      118.14     20.11 o
  12   0   2      269.17      211.05     17.30 o
  13   0   2      353.87      391.83     28.11 o
  14   0   2       92.41      102.50     12.11 o
  15   0   2       96.01       89.96     12.97 o
 -16   1   2       34.37       38.51      8.43 o
 -15   1   2        6.45        7.80      6.27 o
 -14   1   2       30.60       31.12      5.17 o
 -13   1   2      102.34      118.33      8.41 o
 -12   1   2       44.26       46.71      3.30 o
 -11   1   2       64.19       77.68      5.93 o
 -10   1   2        2.07        2.01      1.59 o
  -9   1   2      307.91      308.46     11.17 o
  -8   1   2        8.75        9.99      1.37 o
  -7   1   2     1114.33     1222.65     29.27 o
  -6   1   2      800.75      936.96     28.37 o
  -5   1   2        9.68       20.12      2.08 o
  -4   1   2     1979.39     2125.09     39.07 o
  -3   1   2        1.49        2.90      0.60 o
  -2   1   2      277.67      304.53      6.06 o
  -1   1   2     5674.34     5518.67    104.89 o
   0   1   2      130.44      110.18      2.41 o
   1   1   2      375.42      393.81      7.56 o
   2   1   2     4838.16     4768.66     97.84 o
   3   1   2      530.00      501.69     10.70 o
   4   1   2      400.53      403.60     10.41 o
   5   1   2     3911.16     4245.92    108.30 o
   6   1   2      151.60      136.81      5.31 o
   7   1   2      533.62      599.60     17.55 o
   8   1   2      388.16      378.32     20.07 o
   9   1   2       33.23       37.66      3.37 o
  10   1   2      115.47      119.69      5.92 o
  11   1   2        8.69        7.74      3.16 o
  12   1   2       89.22       84.46      5.91 o
  13   1   2        0.00       -2.11      4.12 o
  14   1   2       40.19       36.38      5.96 o
  15   1   2       83.91      104.85      9.32 o
 -16   2   2        0.01        0.99      4.73 o
 -15   2   2        8.34       11.69      6.27 o
 -14   2   2       55.15       51.36      9.08 o
 -13   2   2        4.81       -1.73      3.36 o
 -12   2   2      144.11      159.92      8.40 o
 -11   2   2      362.03      375.22     11.11 o
 -10   2   2       17.68       11.13      3.00 o
  -9   2   2       93.89       91.30      3.78 o
  -8   2   2     1247.68     1222.83     31.07 o
  -7   2   2        6.92        8.49      1.64 o
  -6   2   2      438.08      570.52     15.43 o
  -5   2   2     1755.18     1705.29     34.37 o
  -4   2   2      276.88      308.89      6.53 o
  -3   2   2      605.44      661.21     15.24 o
  -2   2   2      180.63      196.25      4.53 o
  -1   2   2       45.61       57.09      1.50 o
   0   2   2     5936.03     6236.48    111.68 o
   1   2   2      753.76      829.62     15.60 o
   2   2   2     1029.92     1106.10     21.49 o
   3   2   2       25.70       37.26      1.33 o
   4   2   2     1560.46     1563.58     40.67 o
   5   2   2      571.41      612.00     20.60 o
   6   2   2      705.95      763.36     23.70 o
   7   2   2      350.13      335.76     10.52 o
   8   2   2       95.70       91.48      4.22 o
   9   2   2      349.78      337.77     14.79 o
  10   2   2      209.37      215.23     10.13 o
  11   2   2       16.52       12.38      3.57 o
  12   2   2        4.50        3.03      4.28 o
  13   2   2       63.60       56.73      9.95 o
  14   2   2       27.45       36.46      6.09 o
  15   2   2       11.64       15.60      5.65 o
 -16   3   2       92.60       80.64     14.27 o
 -15   3   2       43.54       46.66      6.26 o
 -14   3   2      134.77      142.24     12.97 o
 -13   3   2      314.36      332.02     11.97 o
 -12   3   2      163.94      160.61      8.12 o
 -11   3   2       71.52       78.42      3.79 o
 -10   3   2      794.22      795.48     21.96 o
  -9   3   2     1813.47     1850.42     49.86 o
  -8   3   2      221.49      207.76      6.60 o
  -7   3   2     3229.70     3266.63     85.85 o
  -6   3   2     1994.01     2037.95     46.09 o
  -5   3   2     1300.77     1343.49     29.87 o
  -4   3   2     2378.88     2103.86     49.15 o
  -3   3   2       39.37       24.84      1.26 o
  -2   3   2        1.69        1.70      0.39 o
  -1   3   2     1702.36     1637.96     32.85 o
   0   3   2     3877.32     4380.23     87.26 o
   1   3   2      412.32      422.07      8.37 o
   2   3   2      853.02      757.36     16.39 o
   3   3   2     1251.29     1234.27     26.46 o
   4   3   2      238.27      238.77      6.65 o
   5   3   2     4372.58     4131.97    141.98 o
   6   3   2     1135.87     1074.78     28.72 o
   7   3   2      321.02      333.81     11.28 o
   8   3   2     1395.51     1368.87     46.14 o
   9   3   2      758.95      761.77     29.15 o
  10   3   2      453.38      457.86     20.76 o
  11   3   2      121.66      133.00      9.02 o
  12   3   2      274.36      283.51     15.29 o
  13   3   2        7.95        4.63      4.73 o
  14   3   2       89.87      103.44      8.71 o
  15   3   2      172.66      192.04     12.67 o
 -16   4   2        4.05        3.14      4.73 o
 -15   4   2      234.96      258.60     14.52 o
 -14   4   2       68.41       67.15     12.54 o
 -13   4   2        2.65        3.68      2.91 o
 -12   4   2      227.64      226.61      8.80 o
 -11   4   2      984.47     1043.81     28.40 o
 -10   4   2      103.50       97.81      4.17 o
  -9   4   2      736.58      737.82     20.42 o
  -8   4   2      799.00      768.62     29.55 o
  -7   4   2        8.91        5.66      1.15 o
  -6   4   2     2082.29     2063.32     45.17 o
  -5   4   2     3127.46     3137.23     77.11 o
  -4   4   2      249.36      289.54     11.73 o
  -3   4   2      449.34      418.81     10.89 o
  -2   4   2     3816.13     3771.85     85.02 o
  -1   4   2      614.47      607.87     14.16 o
   0   4   2      843.70      959.91     19.97 o
   1   4   2      459.73      501.06     10.38 o
   2   4   2     1932.28     1898.16     40.22 o
   3   4   2     8073.31     7936.46    340.53 o
   4   4   2        5.80        7.14      1.23 o
   5   4   2      170.35      148.84      7.90 o
   6   4   2      365.36      354.05     10.18 o
   7   4   2     2229.76     2131.81     60.19 o
   8   4   2       27.58       26.16      5.43 o
   9   4   2        2.03       -0.18      2.73 o
  10   4   2      632.00      625.90     33.72 o
  11   4   2      259.72      224.35     12.54 o
  12   4   2      152.61      140.73      9.47 o
  13   4   2      123.71      122.83      9.17 o
  14   4   2        8.30        5.57      5.04 o
 -16   5   2        3.04        2.32      7.35 o
 -15   5   2        0.00        3.74      4.43 o
 -14   5   2       21.31       24.44      5.04 o
 -13   5   2        2.68        0.05      2.63 o
 -12   5   2        0.31        2.00      2.36 o
 -11   5   2       49.83       44.37      3.40 o
 -10   5   2      492.90      514.20     18.63 o
  -9   5   2       31.71       23.70      2.17 o
  -8   5   2       38.69       48.61      2.58 o
  -7   5   2       39.28       38.82      2.34 o
  -6   5   2     2360.10     2429.56     57.06 o
  -5   5   2      116.01      109.64      3.30 o
  -4   5   2      419.70      402.02     10.50 o
  -3   5   2      193.46      205.23      6.03 o
  -2   5   2      681.17      713.11     17.44 o
  -1   5   2      366.33      426.99     13.13 o
   0   5   2     2533.52     2635.90     56.86 o
   1   5   2      971.96     1039.76     24.63 o
   2   5   2      138.18      159.52      3.75 o
   3   5   2        1.82        2.01      0.69 o
   4   5   2      443.70      501.15     15.78 o
   5   5   2      363.89      367.32     10.98 o
   6   5   2       14.78       21.37      1.77 o
   7   5   2       37.87       40.97      2.40 o
   8   5   2       58.63       50.78      3.13 o
   9   5   2        2.83        0.14      1.88 o
  10   5   2      121.62      128.44      7.80 o
  11   5   2        0.90        4.01      3.81 o
  12   5   2        1.41        1.25      4.12 o
  13   5   2        1.79       -0.12      4.43 o
  14   5   2       16.36       10.95      5.35 o
 -16   6   2        0.61        5.19      5.20 o
 -15   6   2      118.38      147.04     14.27 o
 -14   6   2       40.57       39.07      5.84 o
 -13   6   2        0.02       -0.04      2.78 o
 -12   6   2      100.01      112.57      7.57 o
 -11   6   2       85.68       80.15      4.93 o
 -10   6   2      418.31      423.30     12.56 o
  -9   6   2        2.21        2.88      1.79 o
  -8   6   2     1368.37     1443.15     36.33 o
  -7   6   2       30.63       28.39      1.57 o
  -6   6   2     1004.83      968.22     24.79 o
  -5   6   2     1328.49     1176.01     27.37 o
  -4   6   2      201.04      222.33      6.90 o
  -3   6   2     1378.64     1386.30     31.60 o
  -2   6   2     1277.79     1128.13     31.43 o
  -1   6   2      105.92      135.60      4.23 o
   0   6   2     3969.52     4270.92    127.07 o
   1   6   2     2215.78     2160.14     54.07 o
   2   6   2       49.74       44.03      2.18 o
   3   6   2     1253.72     1322.45     33.07 o
   4   6   2      723.07      598.47     15.16 o
   5   6   2       63.46       66.58      2.83 o
   6   6   2      437.42      435.59     13.02 o
   7   6   2     1404.83     1268.50     35.73 o
   8   6   2        1.08        0.53      1.69 o
   9   6   2      161.00      162.96      6.13 o
  10   6   2      371.17      360.21     13.49 o
  11   6   2      511.51      479.23     22.63 o
  12   6   2       92.12       96.88      7.95 o
  13   6   2       92.21       86.06      7.79 o
  14   6   2        3.26       -1.30      4.56 o
 -16   7   2      136.02      134.06     15.57 o
 -15   7   2       57.44       70.92      7.32 o
 -14   7   2       50.28       54.22      4.86 o
 -13   7   2      362.17      345.18     16.73 o
 -12   7   2       19.21       23.54      3.42 o
 -11   7   2       67.06       61.05      4.24 o
 -10   7   2      291.98      323.64      9.88 o
  -9   7   2     1588.82     1522.08     40.86 o
  -8   7   2      901.87      865.95     26.87 o
  -7   7   2     3059.78     3078.08     87.72 o
  -6   7   2     1537.28     1599.09     39.13 o
  -5   7   2      363.18      391.52     12.48 o
  -4   7   2     4808.80     4560.67    118.33 o
  -3   7   2      758.76      772.95     20.63 o
  -2   7   2      645.84      705.75     18.83 o
  -1   7   2      705.30      555.94     17.01 o
   0   7   2      410.33      351.83      9.63 o
   1   7   2        0.93        5.17      0.96 o
   2   7   2     1236.58     1224.40     32.32 o
   3   7   2     1973.64     2031.81     50.24 o
   4   7   2      348.39      376.74     12.28 o
   5   7   2     1030.39      950.53     25.14 o
   6   7   2      757.35      693.40     19.83 o
   7   7   2      140.42      132.80      5.08 o
   8   7   2      448.87      409.25     12.57 o
   9   7   2      972.53      942.38     27.50 o
  10   7   2       15.25       14.98      4.12 o
  11   7   2      545.19      501.09     23.54 o
  12   7   2       88.10       95.55      7.79 o
  13   7   2        1.01       -4.12      4.12 o
  14   7   2      171.33      183.69     12.22 o
 -15   8   2       26.73       27.10      6.49 o
 -14   8   2        3.48        0.90      6.01 o
 -13   8   2        0.90        5.24      2.98 o
 -12   8   2      327.77      303.08     12.37 o
 -11   8   2      109.61      100.68      5.17 o
 -10   8   2       37.84       28.77      2.98 o
  -9   8   2      687.03      664.98     25.66 o
  -8   8   2       51.37       50.73      2.71 o
  -7   8   2        0.16        3.77      1.25 o
  -6   8   2        4.14        9.87      2.89 o
  -5   8   2      918.18      903.97     27.14 o
  -4   8   2       24.97       31.47      1.97 o
  -3   8   2      128.42      145.22      4.24 o
  -2   8   2     1568.18     1617.00     42.17 o
  -1   8   2       33.72       48.06      2.54 o
   0   8   2     1537.02     1609.11     47.50 o
   1   8   2     3588.93     3636.12    109.60 o
   2   8   2      190.61      213.17      7.78 o
   3   8   2      849.29      903.66     24.33 o
   4   8   2      659.94      632.29     17.38 o
   5   8   2      221.92      225.01      6.67 o
   6   8   2       96.59       89.99      3.83 o
   7   8   2      292.86      281.72      9.25 o
   8   8   2      114.22      119.21      4.92 o
   9   8   2        0.14        0.60      2.28 o
  10   8   2      256.18      241.37     10.11 o
  11   8   2        5.16        8.29      4.25 o
  12   8   2        0.08       -1.63      3.94 o
  13   8   2       88.79       85.52      7.65 o
  14   8   2        3.17        2.15      5.04 o
 -15   9   2        0.16       -2.74      4.56 o
 -14   9   2       18.54       24.17      8.57 o
 -13   9   2      136.79      148.64      7.87 o
 -12   9   2        7.90        6.85      3.14 o
 -11   9   2        0.24        0.08      2.57 o
 -10   9   2       58.65       47.13      3.52 o
  -9   9   2      133.86      126.95      5.82 o
  -8   9   2       88.54       99.17      4.67 o
  -7   9   2     1000.79      955.35     23.82 o
  -6   9   2      139.77      155.78      4.50 o
  -5   9   2      223.86      214.73     12.41 o
  -4   9   2     2869.65     2857.49     67.97 o
  -3   9   2     1270.27     1353.64     34.68 o
  -2   9   2      996.19      997.29     32.35 o
  -1   9   2     1699.59     1633.49     48.99 o
   0   9   2     2742.33     2936.61     77.61 o
   1   9   2     1006.82     1003.03     30.32 o
   2   9   2     6804.24     7039.18    185.06 o
   3   9   2      529.77      542.38     15.09 o
   4   9   2        1.60        0.53      1.83 o
   5   9   2     1378.33     1284.39     43.26 o
   6   9   2       40.65       43.03      2.50 o
   7   9   2      144.19      134.95      5.25 o
   8   9   2      118.86      123.17      5.15 o
   9   9   2      190.13      183.85      6.88 o
  10   9   2        0.92       -2.80      2.80 o
  11   9   2      104.86       99.10     12.76 o
  12   9   2       65.36       75.94      7.32 o
  13   9   2       10.85       12.32      5.04 o
  14   9   2        8.52        4.97      5.50 o
 -15  10   2       95.70      118.93     13.84 o
 -14  10   2      123.45      138.18      7.90 o
 -13  10   2       14.45       19.79      3.73 o
 -12  10   2      521.91      537.83     20.12 o
 -11  10   2      138.96      135.66     10.84 o
 -10  10   2        1.19        5.81      2.35 o
  -9  10   2      740.55      724.16     32.88 o
  -8  10   2      288.51      252.28     13.59 o
  -7  10   2       28.43       35.05      2.58 o
  -6  10   2      889.99      903.06     25.10 o
  -5  10   2     1919.62     1806.33     40.49 o
  -4  10   2       50.25       57.68      2.35 o
  -3  10   2     2745.77     2679.78     63.58 o
  -2  10   2     3629.74     3453.13     89.54 o
  -1  10   2      847.28      883.13     38.95 o
   0  10   2     9287.57     9858.69    278.16 o
   1  10   2     8000.90     8287.84    234.14 o
   2  10   2       83.49       86.36      6.30 o
   3  10   2      324.34      309.47      9.77 o
   4  10   2     2329.97     2341.96     62.42 o
   5  10   2      302.85      302.94     10.43 o
   6  10   2      335.50      327.55     11.25 o
   7  10   2      541.89      529.54     15.84 o
   8  10   2      113.25      121.04     10.33 o
   9  10   2      246.93      248.30      8.82 o
  10  10   2      372.84      361.74     14.12 o
  11  10   2      111.53      105.32      8.10 o
  12  10   2      130.72      105.15      8.10 o
  13  10   2      271.39      293.54     24.65 o
 -15  11   2       24.04       31.14      9.08 o
 -14  11   2       85.47       91.85     14.70 o
 -13  11   2       28.51       32.57      6.05 o
 -12  11   2       10.46       17.41      6.49 o
 -11  11   2       53.11       51.89      4.32 o
 -10  11   2      389.88      382.95     13.39 o
  -9  11   2       30.56       29.55      2.55 o
  -8  11   2        4.55        5.75      1.68 o
  -7  11   2       66.35       62.28      3.77 o
  -6  11   2      396.66      402.30     10.80 o
  -5  11   2        0.34        0.47      1.10 o
  -4  11   2      101.29      102.10      4.33 o
  -3  11   2     1068.42     1096.98     26.52 o
  -2  11   2      361.94      356.76     13.31 o
  -1  11   2     4163.60     4168.47    123.58 o
   0  11   2        1.74        5.67      1.31 o
   1  11   2       50.51       52.08      2.71 o
   2  11   2      845.20      837.79     24.53 o
   3  11   2     1551.63     1652.54     52.31 o
   4  11   2      297.47      315.04      9.26 o
   5  11   2       44.99       48.85      3.13 o
   6  11   2      110.56      102.64      4.87 o
   7  11   2        6.53        3.33      2.25 o
   8  11   2      153.33      141.72      7.54 o
   9  11   2       11.97       11.08      3.87 o
  10  11   2       10.65        4.56      3.11 o
  11  11   2      168.53      164.28     10.70 o
  12  11   2        2.77       -3.65      4.43 o
  13  11   2       38.15       50.62      6.73 o
 -14  12   2       33.58       45.41      8.22 o
 -13  12   2        3.04       11.79      4.73 o
 -12  12   2       20.92       31.93      5.17 o
 -11  12   2      228.02      232.07     17.52 o
 -10  12   2        5.62        9.67      3.24 o
  -9  12   2      178.39      172.48      8.61 o
  -8  12   2       83.51       83.35      3.48 o
  -7  12   2       20.09       20.25      2.30 o
  -6  12   2      383.72      373.89     11.03 o
  -5  12   2       19.87       12.77      1.69 o
  -4  12   2        6.22        8.54      1.64 o
  -3  12   2       23.92       32.60      2.20 o
  -2  12   2      181.83      181.86      7.57 o
  -1  12   2       20.80       21.34      1.96 o
   0  12   2      127.24      131.83      4.84 o
   1  12   2      111.14      105.89      4.26 o
   2  12   2       19.56       17.45      2.35 o
   3  12   2       66.47       77.01      3.70 o
   4  12   2       90.11       92.11      4.21 o
   5  12   2        2.24        0.41      1.94 o
   6  12   2       22.59       20.01      2.60 o
   7  12   2      105.03       77.69      7.62 o
   8  12   2       13.05       14.38      2.82 o
   9  12   2        2.13        4.04      2.73 o
  10  12   2       42.39       38.15      4.19 o
  11  12   2        2.85        0.23      3.29 o
  12  12   2       45.95       50.33      6.40 o
  13  12   2        5.26       14.27      5.50 o
 -14  13   2       81.33       94.05      8.50 o
 -13  13   2      121.37      113.71      8.68 o
 -12  13   2       16.34       14.92      4.59 o
 -11  13   2      149.53      144.70     27.90 o
 -10  13   2      789.02      813.24     31.05 o
  -9  13   2       10.41        4.04      3.22 o
  -8  13   2      198.49      170.96      6.32 o
  -7  13   2      653.18      665.40     30.09 o
  -6  13   2      184.28      153.98      7.25 o
  -5  13   2      468.46      482.84     21.69 o
  -4  13   2      774.33      746.07     20.58 o
  -3  13   2      777.71      767.85     27.72 o
  -2  13   2      604.47      597.59     20.79 o
  -1  13   2     2313.83     2475.07     81.18 o
   0  13   2      752.63      787.36     31.86 o
   1  13   2      287.85      278.31     11.67 o
   2  13   2     1017.75     1044.50     35.53 o
   3  13   2     2469.51     2420.18     69.31 o
   4  13   2      235.65      227.98      7.82 o
   5  13   2     1001.38      993.35     34.19 o
   6  13   2      437.90      448.65     20.02 o
   7  13   2      118.40       99.78      5.65 o
   8  13   2      631.54      572.86     20.87 o
   9  13   2      126.62      113.06      5.88 o
  10  13   2        7.29        5.07      3.23 o
  11  13   2       72.63       70.53      6.52 o
  12  13   2       51.06       50.38      6.26 o
 -14  14   2       46.50       47.57      9.95 o
 -13  14   2       15.52       22.47      5.48 o
 -12  14   2      237.83      250.03     14.03 o
 -11  14   2       80.07       79.01      9.51 o
 -10  14   2        2.12        0.31      4.11 o
  -9  14   2      563.70      542.27     29.65 o
  -8  14   2       70.65       59.40      3.66 o
  -7  14   2        5.57        7.06      2.08 o
  -6  14   2      279.82      295.09      8.87 o
  -5  14   2      449.34      418.22     15.87 o
  -4  14   2        8.55       14.63      3.81 o
  -3  14   2      160.64      150.70      5.89 o
  -2  14   2      500.36      463.82     20.13 o
  -1  14   2      128.59      137.95      8.36 o
   0  14   2      555.80      566.57     19.97 o
   1  14   2      815.45      729.05     34.18 o
   2  14   2      166.18      148.64      6.80 o
   3  14   2        2.97        3.03      2.29 o
   4  14   2      247.39      230.27     11.77 o
   5  14   2      180.35      158.99      7.39 o
   6  14   2      124.23      122.61      6.40 o
   7  14   2      240.51      253.54     10.40 o
   8  14   2       61.92       58.88      4.56 o
   9  14   2       42.29       39.76      4.24 o
  10  14   2      145.66      157.67      8.81 o
  11  14   2       51.95       46.20      4.98 o
  12  14   2       22.21       22.03      5.65 o
 -13  15   2        2.34        8.00      4.89 o
 -12  15   2        0.73        5.70      4.25 o
 -11  15   2        0.09        1.02      4.25 o
 -10  15   2       15.69       13.62      4.59 o
  -9  15   2       12.56       15.21      5.90 o
  -8  15   2        1.16       -0.37      2.35 o
  -7  15   2       21.57       18.99      2.73 o
  -6  15   2       16.01       17.13      3.18 o
  -5  15   2       81.87       80.19      3.74 o
  -4  15   2       59.07       60.41      3.55 o
  -3  15   2       40.19       32.76      2.96 o
  -2  15   2       43.59       37.24      3.39 o
  -1  15   2        4.23       -1.16      2.15 o
   0  15   2        5.08        7.55      2.38 o
   1  15   2      183.71      195.93     14.89 o
   2  15   2      356.52      355.48     13.39 o
   3  15   2       12.60       10.16      2.80 o
   4  15   2      147.85      126.07      8.26 o
   5  15   2        0.82       -1.81      3.20 o
   6  15   2        6.72        3.89      3.81 o
   7  15   2       77.09       81.75      9.30 o
   8  15   2        0.03       -1.51      3.98 o
   9  15   2       26.79       36.44      5.17 o
  10  15   2        2.55        2.84      7.57 o
  11  15   2       32.00       25.36      5.48 o
 -13  16   2        0.05        4.57      4.78 o
 -12  16   2       99.38      105.10      8.71 o
 -11  16   2       53.20       56.93     11.03 o
 -10  16   2        2.07        5.19      4.12 o
  -9  16   2      478.31      463.63     34.81 o
  -8  16   2       11.53        9.38      3.45 o
  -7  16   2        3.92        7.97      2.61 o
  -6  16   2      155.80      141.88      5.46 o
  -5  16   2      174.65      174.13      8.76 o
  -4  16   2       50.86       46.83      3.40 o
  -3  16   2      118.16      112.30      5.24 o
  -2  16   2     1005.62     1033.57     35.19 o
  -1  16   2        0.68        2.74      2.51 o
   0  16   2       17.50       17.86      2.98 o
   1  16   2      839.74      889.47     31.16 o
   2  16   2       18.81       19.73      3.11 o
   3  16   2      251.03      240.08     11.88 o
   4  16   2      272.50      287.14     14.52 o
   5  16   2       12.54       15.06      4.25 o
   6  16   2       54.69       62.28      6.92 o
   7  16   2      192.03      186.56     11.16 o
   8  16   2       37.95       46.71      5.81 o
   9  16   2        7.10        7.71      4.43 o
  10  16   2       78.85       80.25      7.49 o
  11  16   2        0.16        4.56      4.73 o
 -12  17   2       20.87       25.06      5.65 o
 -11  17   2       38.41       34.19      5.81 o
 -10  17   2       77.66       82.35      7.18 o
  -9  17   2      318.65      318.85     16.20 o
  -8  17   2      188.63      176.45     10.30 o
  -7  17   2      878.66      887.49     23.92 o
  -6  17   2       27.56       22.59      2.69 o
  -5  17   2      169.26      163.41      6.06 o
  -4  17   2     1035.10      970.77     28.80 o
  -3  17   2      302.16      288.91     10.05 o
  -2  17   2      235.40      227.28      9.65 o
  -1  17   2      159.49      157.03      7.56 o
   0  17   2      812.94      839.11     34.94 o
   1  17   2      106.73       91.61      5.48 o
   2  17   2      263.80      248.55     10.47 o
   3  17   2      717.64      736.55     32.09 o
   4  17   2       99.29       96.41      7.18 o
   5  17   2      899.14      859.02     37.13 o
   6  17   2      271.18      282.63     14.67 o
   7  17   2        0.84        3.79      6.92 o
   8  17   2      318.47      314.29     27.25 o
   9  17   2      167.68      162.36     10.85 o
  10  17   2        6.26       10.62      5.04 o
 -11  18   2       90.30       77.69      7.49 o
 -10  18   2        1.20       -1.95      4.28 o
  -9  18   2       14.39       22.04      5.04 o
  -8  18   2      129.37      130.18     10.30 o
  -7  18   2        6.10        7.11      2.95 o
  -6  18   2      176.31      156.61      6.05 o
  -5  18   2       42.77       41.12      3.30 o
  -4  18   2       21.95       24.98      3.11 o
  -3  18   2        0.77        4.75      2.70 o
  -2  18   2       60.81       57.86      4.56 o
  -1  18   2        0.04       -0.93      2.72 o
   0  18   2        7.93        7.50      3.25 o
   1  18   2       97.97       84.69      5.38 o
   2  18   2        8.67        7.34      3.23 o
   3  18   2      149.59      169.10     10.38 o
   4  18   2        1.77       -3.63      3.63 o
   5  18   2       24.96       26.42      5.35 o
   6  18   2       74.87       62.56      8.22 o
   7  18   2      111.17      100.94      7.95 o
   8  18   2       12.50       18.08      5.35 o
   9  18   2        0.40        2.38      4.59 o
  10  18   2       19.27       16.33      5.17 o
 -11  19   2        6.33       13.04      5.35 o
 -10  19   2        4.65        3.89      4.59 o
  -9  19   2       18.05        9.43      4.73 o
  -8  19   2        0.47       -0.08      4.12 o
  -7  19   2      201.09      196.24     11.09 o
  -6  19   2        5.33        8.08      2.74 o
  -5  19   2       15.51       16.23      2.76 o
  -4  19   2      163.26      167.59      6.77 o
  -3  19   2      202.50      196.87      7.89 o
  -2  19   2       46.08       47.78      4.41 o
  -1  19   2       55.58       57.87      4.82 o
   0  19   2      303.10      319.84     12.98 o
   1  19   2       26.96       29.29      3.98 o
   2  19   2      103.50      117.85      6.78 o
   3  19   2       26.20       20.83      4.89 o
   4  19   2        0.45       -4.54      4.54 o
   5  19   2       47.45       60.04      7.78 o
   6  19   2       47.26       47.76      7.57 o
   7  19   2       38.04       39.30      6.27 o
   8  19   2       28.89       38.06      8.22 o
   9  19   2        0.17       10.38      7.35 o
 -10  20   2        0.32        4.97      4.97 o
  -9  20   2       88.96       89.66      7.79 o
  -8  20   2       11.55       13.23      4.73 o
  -7  20   2       10.98       22.60      4.20 o
  -6  20   2      208.60      214.95     14.23 o
  -5  20   2      198.65      188.70      8.59 o
  -4  20   2        3.13        3.89      2.59 o
  -3  20   2      256.83      271.88     10.05 o
  -2  20   2      573.65      537.77     19.97 o
  -1  20   2        8.18        2.39      3.41 o
   0  20   2      122.22      137.41      9.51 o
   1  20   2      675.28      679.65     25.84 o
   2  20   2       52.47       57.64      5.99 o
   3  20   2      503.58      482.41     22.62 o
   4  20   2      180.08      224.03     18.60 o
   5  20   2        0.44        3.46      6.49 o
   8  20   2        4.02        9.08      6.92 o
  -9  21   2       40.46       44.99      6.42 o
  -8  21   2        4.24        5.78      7.35 o
  -7  21   2       63.64       67.48      5.87 o
  -6  21   2        4.59        3.67      2.97 o
  -5  21   2       44.74       47.25      3.78 o
  -4  21   2       73.64       67.65      4.24 o
  -3  21   2       11.30        5.80      3.02 o
  -2  21   2        3.31        7.35      5.19 o
  -1  21   2      164.14      164.39     10.38 o
   0  21   2       34.08       29.55      5.20 o
   1  21   2        2.53        9.02      6.92 o
   2  21   2       26.53       33.73      8.65 o
   3  21   2       98.16      105.96     12.54 o
   4  21   2       16.82       27.25      7.78 o
   5  21   2      125.78      100.77     12.11 o
   6  21   2        8.22       14.70      7.78 o
   7  21   2        4.79       -0.86      6.49 o
  -8  22   2       34.58       42.82      8.65 o
  -7  22   2        3.38       10.38      6.49 o
  -6  22   2       39.89       46.71      8.65 o
  -5  22   2        3.09        3.02      3.66 o
  -4  22   2        1.23       -3.32      3.32 o
  -3  22   2        1.36       -3.29      3.29 o
  -2  22   2        7.77        4.97      4.28 o
  -1  22   2       16.36       19.80      4.86 o
   0  22   2        0.98       -3.94      3.94 o
   1  22   2       12.21        6.93      4.86 o
   2  22   2        2.33        4.76      6.92 o
   3  22   2        0.66       -6.49      6.92 o
   4  22   2        5.49        9.08      7.35 o
   5  22   2        0.97       -4.76      6.92 o
   6  22   2        0.06       -2.16      7.35 o
  -6  23   2       30.55       38.49      8.65 o
  -5  23   2        9.99        7.94      3.91 o
  -4  23   2       38.37       51.36      5.24 o
  -3  23   2       16.83       19.06      4.30 o
  -2  23   2        6.43        8.74      4.86 o
  -1  23   2       96.48      100.44     19.46 o
   0  23   2        5.78       11.68      4.89 o
   1  23   2        5.92        2.71      4.76 o
   2  23   2       75.34       82.17     11.24 o
   3  23   2       36.84       32.87      8.65 o
   4  23   2        3.21        5.19      7.35 o
   5  23   2       42.18       49.74     10.38 o
  -5  24   2      105.22       95.58     12.11 o
  -4  24   2        0.10       -0.71      3.73 o
  -3  24   2       74.23       82.89      6.80 o
  -2  24   2        3.24        3.39      3.89 o
  -1  24   2       11.07       21.02      5.48 o
   0  24   2      110.44      123.44      9.51 o
   1  24   2       15.27       26.81      8.22 o
   2  24   2        0.24        1.30      6.92 o
   3  24   2        4.03        5.19      7.78 o
 -16   1   3       17.87       14.92      5.20 o
 -15   1   3       39.82       59.04      6.71 o
 -14   1   3        6.09        3.79      4.11 o
 -13   1   3      376.56      372.15     12.51 o
 -12   1   3      348.53      359.84     11.98 o
 -11   1   3       37.07       25.06      3.98 o
 -10   1   3     1011.87      965.58     26.13 o
  -9   1   3     1257.49     1244.61     51.89 o
  -8   1   3       26.39       25.48      2.02 o
  -7   1   3     2290.19     2173.55     51.21 o
  -6   1   3     2676.99     2694.45     54.30 o
  -5   1   3      328.84      373.52      7.88 o
  -4   1   3     1396.31     1365.80     25.74 o
  -3   1   3     3026.09     2933.75     57.97 o
  -2   1   3      331.33      348.23      7.02 o
  -1   1   3      588.37      664.04     13.01 o
   0   1   3     3214.28     3150.88     60.29 o
   1   1   3      175.84      205.43      4.67 o
   2   1   3     3411.79     3476.44     76.54 o
   3   1   3     2604.34     2574.36     55.11 o
   4   1   3     2037.13     2132.94     42.56 o
   5   1   3     4038.66     4085.82     83.85 o
   6   1   3     1153.88     1186.67     28.03 o
   7   1   3        2.23        0.09      1.84 o
   8   1   3      275.98      271.69      9.51 o
   9   1   3      379.52      387.65     18.23 o
  10   1   3      218.61      206.66      8.66 o
  11   1   3       45.39       44.45      5.84 o
  12   1   3       78.38       89.15      7.65 o
  13   1   3       42.64       48.46      6.57 o
  14   1   3       81.23       93.42      8.85 o
 -16   2   3        6.79       -3.50      4.97 o
 -15   2   3      146.98      186.40     16.87 o
 -14   2   3      368.11      374.03     18.81 o
 -13   2   3       34.53       37.85      3.89 o
 -12   2   3       65.15       78.12      3.95 o
 -11   2   3     1439.84     1362.65     36.93 o
 -10   2   3      226.89      252.95      8.05 o
  -9   2   3      739.43      703.27     23.62 o
  -8   2   3     1717.56     1702.75     44.27 o
  -7   2   3      182.52      162.10      4.69 o
  -6   2   3      686.12      564.03     12.99 o
  -5   2   3     3926.81     3921.96     77.36 o
  -4   2   3     2594.88     2681.53     57.57 o
  -3   2   3     1687.60     1702.94     35.35 o
  -2   2   3     4698.42     4649.41     88.44 o
  -1   2   3     2303.33     2430.64     46.44 o
   0   2   3     3057.87     3239.30     61.70 o
   1   2   3     4512.42     4544.58     95.88 o
   2   2   3      817.91      853.82     16.21 o
   3   2   3      309.99      322.97      7.44 o
   4   2   3     5680.72     5502.60    109.76 o
   5   2   3      243.94      240.62      5.86 o
   6   2   3        0.68       -1.14      1.14 o
   7   2   3     1356.52     1349.48     32.11 o
   8   2   3      199.13      216.96      8.00 o
   9   2   3      127.47      119.58      5.22 o
  10   2   3      185.56      182.54     10.85 o
  11   2   3      439.28      421.23     20.64 o
  12   2   3      112.57      101.04      8.26 o
  13   2   3      198.66      198.36     12.23 o
  14   2   3      127.42      134.82     10.40 o
 -16   3   3       11.15       17.08      5.50 o
 -15   3   3        3.81        0.86      6.05 o
 -14   3   3        2.53        1.11      2.78 o
 -13   3   3        1.68       -0.36      2.41 o
 -12   3   3        1.52       -1.19      1.96 o
 -11   3   3       49.02       59.25      3.45 o
 -10   3   3        1.82        0.07      1.68 o
  -9   3   3      273.90      286.45     15.73 o
  -8   3   3        3.88        5.72      1.48 o
  -7   3   3      403.13      452.31     12.77 o
  -6   3   3       20.49       31.06      2.97 o
  -5   3   3     4411.02     4795.79    107.21 o
  -4   3   3       93.35       85.77      2.77 o
  -3   3   3      713.78      629.87     13.94 o
  -2   3   3      607.01      611.11     13.53 o
  -1   3   3      783.02      851.75     17.10 o
   0   3   3      975.63     1021.17     19.79 o
   1   3   3        7.35       12.10      0.89 o
   2   3   3      139.72      157.79      3.69 o
   3   3   3      929.62      959.44     20.22 o
   4   3   3       65.47       77.59      3.30 o
   5   3   3       16.66       15.72      1.67 o
   6   3   3      350.72      386.31      9.88 o
   7   3   3       13.87       11.43      1.52 o
   8   3   3      110.85      117.13      5.80 o
   9   3   3       12.07        6.42      2.70 o
  10   3   3        0.52       -1.73      4.97 o
  11   3   3       32.70       38.08      5.50 o
  12   3   3        8.38       14.73      6.49 o
  13   3   3        2.29       -0.55      4.56 o
  14   3   3        0.80       -2.41      5.04 o
 -16   4   3       14.77       19.72      6.70 o
 -15   4   3       31.37       32.89      5.81 o
 -14   4   3      103.66       94.22      7.32 o
 -13   4   3        2.16        1.10      2.66 o
 -12   4   3      122.25      127.69      6.07 o
 -11   4   3     1733.62     1665.57     48.29 o
 -10   4   3       71.51       66.46      4.40 o
  -9   4   3      939.98      849.71     23.40 o
  -8   4   3      976.15      974.13     22.07 o
  -7   4   3      241.01      254.11      6.44 o
  -6   4   3      130.75       99.18      3.56 o
  -5   4   3     1702.52     1633.71     36.78 o
  -4   4   3        1.97        1.66      0.90 o
  -3   4   3        2.09        1.51      0.60 o
  -2   4   3      447.63      421.65      9.45 o
  -1   4   3     2038.19     2229.51     50.29 o
   0   4   3      191.59      187.88      4.20 o
   1   4   3      975.34     1030.12     21.58 o
   2   4   3      943.05      972.08     20.40 o
   3   4   3        6.90        3.60      0.85 o
   4   4   3      400.57      386.32      9.71 o
   5   4   3      460.01      452.43     12.68 o
   6   4   3       11.16        4.57      1.59 o
   7   4   3      513.47      518.66     23.34 o
   8   4   3      265.68      261.68     10.35 o
   9   4   3       92.72       86.11      5.07 o
  10   4   3       10.53        5.89      3.94 o
  11   4   3       68.33       72.72      7.03 o
  12   4   3        0.29       -1.73      4.28 o
  13   4   3       29.26       34.12      6.12 o
  14   4   3       21.27       18.20      5.96 o
 -16   5   3      119.32      109.79     20.33 o
 -15   5   3       55.44       51.27      6.42 o
 -14   5   3        5.62        5.16      3.19 o
 -13   5   3      251.25      250.48     10.89 o
 -12   5   3       83.18       74.38      6.73 o
 -11   5   3        4.29        6.76      2.26 o
 -10   5   3      420.76      435.62     12.87 o
  -9   5   3      843.79      849.53     23.58 o
  -8   5   3       44.73       56.97      2.47 o
  -7   5   3     3615.32     3262.40     95.84 o
  -6   5   3      870.47      812.63     19.33 o
  -5   5   3      568.88      592.77     14.39 o
  -4   5   3      867.60      792.93     18.11 o
  -3   5   3     1581.02     1497.08     30.21 o
  -2   5   3        6.55        4.22      0.70 o
  -1   5   3     2069.21     2230.17     44.45 o
   0   5   3      125.56       92.00      2.63 o
   1   5   3      370.94      414.47      9.92 o
   2   5   3     2259.91     2114.92     43.67 o
   3   5   3     1152.05     1082.61     22.92 o
   4   5   3      127.89      129.47      4.32 o
   5   5   3     1567.65     1567.02     41.23 o
   6   5   3      323.49      297.45      9.38 o
   7   5   3       28.00       29.25      2.52 o
   8   5   3      534.70      551.15     17.66 o
   9   5   3      474.37      438.89     16.08 o
  10   5   3      180.46      173.59     11.03 o
  11   5   3      146.63      158.55     10.55 o
  12   5   3      323.06      310.73     16.36 o
  13   5   3       10.51        4.76      4.89 o
 -16   6   3        0.14       -2.77      4.43 o
 -15   6   3       34.45       34.58      5.65 o
 -14   6   3      157.19      163.24      8.46 o
 -13   6   3       49.06       47.57      4.41 o
 -12   6   3      126.52      123.34      6.65 o
 -11   6   3      130.78      135.28      9.33 o
 -10   6   3      371.56      370.41     12.09 o
  -9   6   3      506.76      470.04     13.93 o
  -8   6   3      634.32      594.65     16.99 o
  -7   6   3       47.49       39.11      1.92 o
  -6   6   3      889.63      839.17     20.00 o
  -5   6   3      573.03      546.13     16.73 o
  -4   6   3      903.38      876.08     23.84 o
  -3   6   3     2915.59     3090.46     76.98 o
  -2   6   3      243.47      201.42      4.39 o
  -1   6   3      339.94      365.64      8.30 o
   0   6   3      325.54      369.24      8.93 o
   1   6   3     3507.47     3698.85     83.71 o
   2   6   3       25.07       41.54      2.58 o
   3   6   3       53.15       63.32      2.41 o
   4   6   3     1659.96     1672.18     39.39 o
   5   6   3      538.23      520.83     16.77 o
   6   6   3        3.13        1.04      1.65 o
   7   6   3      783.95      791.22     23.39 o
   8   6   3      580.13      592.26     17.85 o
   9   6   3        7.99        1.95      2.64 o
  10   6   3      463.45      413.51     22.92 o
  11   6   3      249.54      246.79     13.76 o
  12   6   3       19.90       17.30      4.89 o
  13   6   3       63.44       62.79      7.18 o
 -16   7   3       34.02       36.16      6.53 o
 -15   7   3        8.51        5.62      6.05 o
 -14   7   3        7.80        9.33      3.57 o
 -13   7   3       18.16       20.08      3.82 o
 -12   7   3       15.33       18.32      3.23 o
 -11   7   3        4.87        6.52      2.14 o
 -10   7   3        0.40        0.73      2.35 o
  -9   7   3      667.61      667.81     20.71 o
  -8   7   3      407.57      380.64     10.34 o
  -7   7   3       10.08        9.67      1.41 o
  -6   7   3      160.33      172.79      5.75 o
  -5   7   3       18.87       13.24      1.28 o
  -4   7   3       85.35       65.45      2.53 o
  -3   7   3      165.73      159.76      4.75 o
  -2   7   3     2329.77     2473.75     61.57 o
  -1   7   3     1026.57      966.27     23.15 o
   0   7   3      462.22      436.11     10.48 o
   1   7   3     2453.01     2621.30     59.70 o
   2   7   3       10.03       24.55      1.81 o
   3   7   3      261.15      276.69      8.14 o
   4   7   3        0.03       -0.10      0.93 o
   5   7   3      125.22      113.61      4.52 o
   6   7   3      158.53      158.39      8.29 o
   7   7   3       43.17       54.18      5.37 o
   8   7   3        1.29        3.89      2.17 o
   9   7   3       13.63        8.50      2.75 o
  10   7   3        4.78        6.35      4.43 o
  11   7   3       28.11       22.70     12.54 o
  12   7   3       76.10       78.54      7.34 o
  13   7   3        7.86        9.62      9.30 o
 -15   8   3       59.66       71.04      7.01 o
 -14   8   3      149.92      172.94      9.59 o
 -13   8   3       54.09       65.70      5.07 o
 -12   8   3      166.57      155.73      7.81 o
 -11   8   3      554.69      536.52     22.97 o
 -10   8   3       13.54       15.24      2.19 o
  -9   8   3      168.00      176.95      5.67 o
  -8   8   3      883.78      861.41     22.69 o
  -7   8   3       48.46       43.31      2.44 o
  -6   8   3      531.79      559.11     17.57 o
  -5   8   3     1000.61      931.25     30.91 o
  -4   8   3     1324.43     1217.79     30.40 o
  -3   8   3     1641.63     1609.71     43.06 o
  -2   8   3     3703.82     3391.67     95.25 o
  -1   8   3     2679.23     2715.91     67.32 o
   0   8   3       79.53      110.24      3.31 o
   1   8   3    12612.55    12336.10    276.78 o
   2   8   3      400.97      408.06     11.19 o
   3   8   3      846.22      847.55     24.73 o
   4   8   3       54.17       48.78      3.06 o
   5   8   3      868.39      874.88     25.00 o
   6   8   3      229.23      228.67      7.86 o
   7   8   3      839.39      812.67     30.14 o
   8   8   3      189.40      208.80      9.23 o
   9   8   3        0.22       -2.12      2.26 o
  10   8   3      509.51      511.50     24.15 o
  11   8   3      190.81      180.79     11.46 o
  12   8   3       10.34        9.74      7.14 o
  13   8   3       93.46      113.38     15.57 o
 -15   9   3       88.63       91.28      8.19 o
 -14   9   3        0.70        6.38      5.62 o
 -13   9   3      257.63      246.92     13.41 o
 -12   9   3       24.21       24.43      3.64 o
 -11   9   3        0.82        0.47      2.66 o
 -10   9   3      185.05      169.02      6.96 o
  -9   9   3      342.66      328.63      9.26 o
  -8   9   3      136.34      150.56      5.11 o
  -7   9   3      641.45      623.40     15.99 o
  -6   9   3      396.17      392.14     10.50 o
  -5   9   3      168.56      170.99      7.61 o
  -4   9   3      889.72      855.25     22.03 o
  -3   9   3     1611.80     1573.55     41.91 o
  -2   9   3      396.11      442.15     12.73 o
  -1   9   3     4008.00     4087.16    138.98 o
   0   9   3     2093.45     2005.57     49.75 o
   1   9   3     1113.81     1164.56     32.82 o
   2   9   3      232.15      200.75      6.29 o
   3   9   3     2819.53     2971.92     97.21 o
   4   9   3       97.62      101.19      4.77 o
   5   9   3      977.93     1015.30     31.78 o
   6   9   3      294.15      297.98     10.59 o
   7   9   3       27.08       35.02      2.67 o
   8   9   3      477.45      469.93     16.48 o
   9   9   3      355.78      369.35     12.91 o
  10   9   3       51.30       72.29      6.73 o
  11   9   3      269.99      267.88     23.35 o
  12   9   3       61.70       82.33      7.93 o
  13   9   3       16.10       13.62      5.81 o
 -15  10   3        0.18        1.21      4.47 o
 -14  10   3        4.40        6.40      4.56 o
 -13  10   3       42.76       51.58     12.33 o
 -12  10   3        8.66        8.65      4.05 o
 -11  10   3       24.44       33.25      4.76 o
 -10  10   3       22.62       17.31      3.00 o
  -9  10   3      402.19      402.32     12.33 o
  -8  10   3      419.55      383.18     11.77 o
  -7  10   3      291.79      297.61      9.69 o
  -6  10   3        0.62        0.63      1.52 o
  -5  10   3        0.28        0.31      1.18 o
  -4  10   3        4.96        4.21      1.57 o
  -3  10   3        0.00        0.89      1.42 o
  -2  10   3      171.53      201.86      6.49 o
  -1  10   3       71.02       77.95      3.34 o
   0  10   3      348.36      379.98     15.14 o
   1  10   3       82.78       94.31      3.62 o
   2  10   3        2.22        0.23      1.30 o
   3  10   3      175.31      184.47      6.03 o
   4  10   3      217.80      229.81     10.05 o
   5  10   3       72.11       65.84      4.09 o
   6  10   3       74.43       85.82      4.49 o
   7  10   3       43.51       42.25      3.50 o
   8  10   3       94.32       91.44      6.38 o
   9  10   3       19.93       18.57      2.88 o
  10  10   3        5.38       13.39      4.73 o
  11  10   3        8.05       14.27      4.89 o
  12  10   3       31.05       29.02      5.96 o
 -15  11   3       57.55       70.04     10.16 o
 -14  11   3       31.12       35.60      5.79 o
 -13  11   3      194.42      183.71     12.97 o
 -12  11   3      148.15      148.66      9.77 o
 -11  11   3        5.27        8.87      3.67 o
 -10  11   3      308.92      277.66     10.29 o
  -9  11   3      833.97      784.89     22.06 o
  -8  11   3       47.42       51.58      3.30 o
  -7  11   3      830.07      791.66     23.94 o
  -6  11   3      715.85      660.69     21.31 o
  -5  11   3       61.59       68.35      3.74 o
  -4  11   3     1053.15      992.80     27.18 o
  -3  11   3     1164.41     1167.15     31.58 o
  -2  11   3       20.44       14.76      1.90 o
  -1  11   3     1198.40     1245.10     33.69 o
   0  11   3     1864.54     1771.61     86.29 o
   1  11   3      154.46      158.59      9.31 o
   2  11   3      203.99      203.39      7.04 o
   3  11   3     2664.63     2794.51     74.24 o
   4  11   3      123.55      114.20      5.19 o
   5  11   3      750.41      724.05     23.25 o
   6  11   3      695.94      700.81     22.52 o
   7  11   3       25.26       21.24      3.09 o
   8  11   3      108.83      110.89      5.72 o
   9  11   3      387.24      385.63     18.48 o
  10  11   3        1.70        0.35      4.12 o
  11  11   3       56.93       58.42      6.73 o
  12  11   3       60.09       57.44      8.87 o
 -14  12   3       78.47      107.62      9.95 o
 -13  12   3        3.86        2.02      7.14 o
 -12  12   3       87.33       83.90      9.95 o
 -11  12   3      397.55      372.77     18.32 o
 -10  12   3        1.97        4.36      3.58 o
  -9  12   3      416.49      399.95     12.36 o
  -8  12   3       38.48       40.81      3.09 o
  -7  12   3      810.68      776.55     21.83 o
  -6  12   3       90.98       93.29      4.74 o
  -5  12   3      962.98     1026.53     28.87 o
  -4  12   3      126.78      115.86      4.55 o
  -3  12   3      193.68      179.63      7.19 o
  -2  12   3     2608.46     2612.83     75.62 o
  -1  12   3      205.93      187.63      6.34 o
   0  12   3      815.19      804.10     27.53 o
   1  12   3     1891.66     1951.08     64.45 o
   2  12   3       54.08       54.16      3.75 o
   3  12   3      410.32      436.36     15.78 o
   4  12   3      156.86      175.05      9.77 o
   5  12   3      230.41      244.86      9.89 o
   6  12   3        1.37        3.65      3.52 o
   7  12   3      649.44      662.47     21.47 o
   8  12   3      154.50      157.64      7.24 o
   9  12   3       55.88       54.50      4.71 o
  10  12   3      116.97      113.67      6.80 o
  11  12   3       38.53       25.64      8.43 o
  12  12   3        4.58        1.77      9.73 o
 -14  13   3        0.04       -4.25      4.25 o
 -13  13   3       46.64       39.57      5.91 o
 -12  13   3        3.26        7.25      5.19 o
 -11  13   3        6.67        4.57      3.81 o
 -10  13   3        0.40       -2.16      3.36 o
  -9  13   3       30.79       34.13      3.89 o
  -8  13   3       25.45       27.14      2.78 o
  -7  13   3        2.91        2.37      2.02 o
  -6  13   3       12.90       11.59      2.21 o
  -5  13   3       43.68       41.98      2.74 o
  -4  13   3       51.73       46.04      3.52 o
  -3  13   3      180.70      181.67      7.74 o
  -2  13   3        0.01       -0.78      1.80 o
  -1  13   3       80.79       85.97      4.12 o
   0  13   3      518.10      539.42     26.63 o
   1  13   3      133.39      132.24      6.39 o
   2  13   3      512.01      494.69     17.70 o
   3  13   3      573.90      561.00     24.75 o
   4  13   3       23.25       25.89      4.54 o
   5  13   3      141.78      139.20      8.71 o
   6  13   3       10.95       10.11      3.94 o
   7  13   3        1.09        4.39      3.81 o
   8  13   3       52.04       57.43      5.15 o
   9  13   3       23.40       33.85      5.29 o
  10  13   3        3.82        4.53      6.05 o
  11  13   3       15.08       17.30      8.22 o
 -13  14   3        1.67        4.76      4.59 o
 -12  14   3       30.81       38.97      5.81 o
 -11  14   3       65.71       66.56      9.08 o
 -10  14   3       73.07       65.04      6.26 o
  -9  14   3      211.58      200.92      8.80 o
  -8  14   3       25.12       20.66      2.83 o
  -7  14   3       71.31       81.80      4.26 o
  -6  14   3        1.43       -1.99      2.06 o
  -5  14   3      476.26      440.33     13.98 o
  -4  14   3        5.96        3.13      2.15 o
  -3  14   3        5.99        7.20      2.26 o
  -2  14   3       49.44       44.43      3.17 o
  -1  14   3        9.53       10.03      2.36 o
   0  14   3      933.09      903.94     30.85 o
   1  14   3      195.04      198.31      8.46 o
   2  14   3       13.68       24.17      5.29 o
   3  14   3        0.22       -1.65      3.89 o
   4  14   3      556.06      563.42     25.05 o
   5  14   3       40.27       40.24      5.04 o
   6  14   3       20.18       21.62      6.70 o
   7  14   3      122.86      144.36      9.47 o
   8  14   3      151.56      161.04     10.21 o
   9  14   3       44.05       39.27     10.38 o
  10  14   3       27.43       37.11      6.27 o
  11  14   3        3.38       -3.89      6.92 o
 -13  15   3      113.22      136.61     10.08 o
 -12  15   3       47.95       38.68      5.96 o
 -11  15   3       14.46       15.63      4.67 o
 -10  15   3      235.05      233.80     12.84 o
  -9  15   3      188.36      192.58      7.42 o
  -8  15   3        6.99        0.35      2.64 o
  -7  15   3     1050.07     1047.72     39.92 o
  -6  15   3      326.30      285.27     12.70 o
  -5  15   3        5.23        1.85      2.21 o
  -4  15   3      771.57      766.77     23.07 o
  -3  15   3      776.81      749.91     22.63 o
  -2  15   3       49.99       38.80      3.17 o
  -1  15   3      145.96      141.08      5.99 o
   0  15   3      241.22      262.86     10.64 o
   1  15   3        0.27        0.67      2.46 o
   2  15   3       66.69       66.71      5.27 o
   3  15   3      653.10      651.46     30.71 o
   4  15   3      136.13      127.64      8.55 o
   5  15   3      290.37      282.29     14.67 o
   6  15   3      678.84      640.12     28.56 o
   7  15   3       38.43       34.80      5.35 o
   8  15   3       56.05       55.98      6.40 o
   9  15   3      240.23      240.16     13.30 o
  10  15   3       17.88       21.63      5.41 o
 -12  16   3       29.16       29.40      6.05 o
 -11  16   3       67.23       57.92      7.78 o
 -10  16   3       65.69       62.49      6.57 o
  -9  16   3       33.16       31.12      4.41 o
  -8  16   3      228.21      214.91      8.50 o
  -7  16   3       45.32       48.37      4.87 o
  -6  16   3       90.71       92.64      6.63 o
  -5  16   3      338.35      341.80     11.56 o
  -4  16   3       81.80       80.55      5.24 o
  -3  16   3      146.24      153.85      7.87 o
  -2  16   3       54.38       47.92      3.68 o
  -1  16   3       86.50       85.33      4.53 o
   0  16   3       20.73       27.67      4.28 o
   1  16   3      324.23      340.84     17.64 o
   2  16   3        1.06        1.80      1.88 o
   3  16   3      241.92      217.68     22.06 o
   4  16   3        1.01        3.03      3.98 o
   5  16   3       62.20       49.32      5.96 o
   6  16   3       33.63       35.38      5.35 o
   7  16   3      230.45      249.27     13.75 o
   8  16   3       10.12       10.16      4.89 o
   9  16   3        6.09        5.50      4.73 o
  10  16   3       58.07       63.12     17.52 o
 -12  17   3        0.33       -2.59      4.59 o
 -11  17   3        0.25        3.83      4.25 o
 -10  17   3        1.22       -1.47      4.76 o
  -9  17   3       36.43       27.30      4.49 o
  -8  17   3       10.44       12.79      3.06 o
  -7  17   3        5.98       -0.12      2.75 o
  -6  17   3       31.71       37.59      3.24 o
  -5  17   3       12.38       13.43      3.68 o
  -4  17   3       83.84       77.03      5.99 o
  -3  17   3       21.38       24.12      3.68 o
  -2  17   3       27.60       20.84      2.94 o
  -1  17   3        7.66        9.81      3.23 o
   0  17   3       52.79       52.60      4.48 o
   1  17   3       77.28       68.46      5.58 o
   2  17   3       26.91       28.80      4.73 o
   3  17   3        1.08        1.51      3.98 o
   4  17   3        3.09        0.00      4.28 o
   5  17   3       14.29        9.73      6.70 o
   6  17   3       45.95       62.86      6.73 o
   7  17   3        1.06        9.20      4.76 o
   8  17   3       13.49       17.20      5.17 o
   9  17   3        0.83        4.78      6.92 o
 -11  18   3       17.79       11.15      4.86 o
 -10  18   3       54.81       52.79      6.42 o
  -9  18   3       86.59       87.85      6.52 o
  -8  18   3      206.62      218.07     12.73 o
  -7  18   3        0.25        6.96      2.92 o
  -6  18   3       70.67       67.27      4.09 o
  -5  18   3      400.51      394.78     18.54 o
  -4  18   3      206.55      182.25      7.61 o
  -3  18   3       87.97       94.78      5.13 o
  -2  18   3      510.72      522.45     16.69 o
  -1  18   3      160.75      175.37      7.40 o
   0  18   3       17.28       22.59      3.62 o
   1  18   3      458.84      468.07     17.54 o
   2  18   3      100.48      133.10      9.16 o
   3  18   3       38.87       36.48      5.65 o
   4  18   3      258.00      270.27     14.52 o
   5  18   3      145.65      142.39      9.79 o
   6  18   3       47.91       51.45      6.57 o
   7  18   3      164.57      168.75     11.89 o
   8  18   3       39.20       44.57      6.26 o
   9  18   3        8.89        9.30      5.50 o
 -10  19   3       39.76       52.13      8.00 o
  -9  19   3       90.66       84.61      7.68 o
  -8  19   3       22.67       20.47      4.30 o
  -7  19   3      435.05      438.05     14.94 o
  -6  19   3      203.11      190.72      7.12 o
  -5  19   3       21.00       24.26      3.00 o
  -4  19   3      189.72      189.76      8.52 o
  -3  19   3      377.95      374.25     21.91 o
  -2  19   3        6.93        0.95      2.89 o
  -1  19   3      234.68      225.83     12.11 o
   0  19   3      105.31      110.73      6.71 o
   1  19   3      109.53      115.84      9.26 o
   2  19   3      336.04      364.76     18.18 o
   3  19   3      191.28      195.29     11.93 o
   4  19   3        0.10       -0.13      4.43 o
   5  19   3       62.84       74.14      7.49 o
   6  19   3      110.25      116.25      9.02 o
   7  19   3        1.05       -2.47      4.73 o
   8  19   3       20.81       17.38      5.48 o
  -9  20   3        2.75        2.48      4.05 o
  -8  20   3        5.49        2.53      3.68 o
  -7  20   3        5.72        9.89      3.73 o
  -6  20   3       18.43       15.53      3.03 o
  -5  20   3       43.25       36.51      3.45 o
  -4  20   3       36.43       36.42      3.93 o
  -3  20   3        8.49        4.88      3.17 o
  -2  20   3       96.41       98.20      5.55 o
  -1  20   3       37.31       30.06      7.12 o
   0  20   3        3.94        5.52      3.44 o
   1  20   3       32.67       25.61      5.48 o
   2  20   3        1.49        5.36      7.14 o
   3  20   3       14.79       15.64      5.35 o
   4  20   3       25.10       29.44      5.65 o
   5  20   3        0.06       -0.32      8.00 o
   6  20   3        4.55       10.24      5.35 o
   7  20   3        0.00        5.07      5.04 o
  -8  21   3        0.07       -3.66      3.73 o
  -7  21   3       70.95       81.84      6.02 o
  -6  21   3       72.77       84.74      4.82 o
  -5  21   3       13.53       10.10      3.22 o
  -4  21   3       97.31       96.14      5.56 o
  -3  21   3       36.17       31.47      3.91 o
  -2  21   3        0.05        0.25      3.14 o
  -1  21   3       65.42       72.67      5.08 o
   0  21   3      228.20      230.88     10.72 o
   1  21   3        2.18        4.09      4.56 o
   2  21   3       44.10       55.27     16.43 o
   3  21   3      190.54      226.45     26.81 o
   4  21   3       38.00       36.09      6.26 o
   5  21   3       13.46       10.38      5.20 o
   6  21   3       51.29       77.41     11.24 o
  -7  22   3        0.26       -4.25      4.25 o
  -6  22   3        3.18        6.31      3.04 o
  -5  22   3       98.41      107.00      5.40 o
  -4  22   3       24.47       25.05      3.93 o
  -3  22   3       14.31       16.78      3.67 o
  -2  22   3      161.09      170.98      8.88 o
  -1  22   3       40.59       37.07      4.28 o
   0  22   3       43.29       50.41      6.26 o
   1  22   3      153.11      174.72     16.43 o
   2  22   3       28.41       19.46      8.22 o
   3  22   3        5.02       12.11      7.35 o
   4  22   3       62.34       73.95     10.81 o
   5  22   3       33.84       20.76      9.08 o
  -6  23   3       36.76       28.17      4.73 o
  -5  23   3        0.12        0.10      3.62 o
  -4  23   3        6.43        4.32      4.49 o
  -3  23   3       13.94        8.33      4.14 o
  -2  23   3        8.35        8.20      4.04 o
  -1  23   3       36.24       41.42      5.20 o
   0  23   3        0.25        7.78      6.92 o
   1  23   3        3.30       -2.59      7.35 o
   2  23   3       15.49       16.87      7.78 o
   3  23   3        0.25       -7.35      7.35 o
  -3  24   3        0.51       -5.21      5.21 o
  -2  24   3       14.83       19.65      4.48 o
  -1  24   3        0.15        3.43      4.39 o
   0  24   3       13.09       13.06      6.22 o
 -16   0   4      235.40      289.33     22.49 o
 -15   0   4       55.35       35.90      8.22 o
 -14   0   4      270.00      309.03     15.56 o
 -13   0   4      182.57      188.49     15.14 o
 -12   0   4      235.67      212.77     11.44 o
 -11   0   4     1216.75     1164.56     48.74 o
 -10   0   4        2.05        3.75      3.24 o
  -9   0   4      168.55      158.75      7.40 o
  -8   0   4     2335.21     2264.07     89.81 o
  -7   0   4      344.04      355.05     10.88 o
  -6   0   4      180.41      199.42      6.67 o
  -5   0   4     4518.67     4542.61    132.88 o
  -4   0   4     5606.04     5796.73    168.77 o
  -3   0   4        0.91       -1.49      1.49 o
  -2   0   4     7257.86     7301.13    211.39 o
  -1   0   4     4996.79     5095.77    146.79 o
   0   0   4      223.59      204.28      6.46 o
   1   0   4    12394.40    12878.70    346.93 o
   2   0   4     2770.40     2726.34     93.71 o
   3   0   4      178.36      173.58      6.69 o
   4   0   4     1980.46     2011.23     63.98 o
   5   0   4     3585.35     3383.05    108.52 o
   6   0   4        0.14        1.07      2.38 o
   7   0   4      437.30      422.68     21.13 o
   8   0   4      620.79      548.09     27.42 o
   9   0   4        8.67        5.04      3.16 o
  10   0   4      122.85      100.77     11.24 o
  11   0   4      328.12      290.20     22.06 o
  12   0   4       31.00       45.41      9.08 o
  13   0   4      137.46      123.69     13.84 o
 -16   1   4       48.88       61.73     18.38 o
 -15   1   4       18.54       14.27      4.89 o
 -14   1   4        0.56        2.85      2.63 o
 -13   1   4       48.16       53.27      5.49 o
 -12   1   4       38.69       41.57      3.39 o
 -11   1   4        0.04        2.10      2.04 o
 -10   1   4       73.35       80.64      4.22 o
  -9   1   4      345.39      357.61     10.80 o
  -8   1   4        8.14        8.14      1.61 o
  -7   1   4      276.69      290.44      7.41 o
  -6   1   4     2377.20     2476.30     49.36 o
  -5   1   4       91.47       85.00      2.54 o
  -4   1   4     1099.32     1130.64     23.68 o
  -3   1   4     1480.86     1451.80     30.12 o
  -2   1   4      998.65     1002.90     20.21 o
  -1   1   4     3717.69     3802.22     75.25 o
   0   1   4        6.47        1.38      1.09 o
   1   1   4     1884.40     2011.06     40.02 o
   2   1   4      450.51      424.54      9.73 o
   3   1   4      954.70      962.77     21.08 o
   4   1   4      349.14      384.70      9.29 o
   5   1   4        5.50        7.87      1.37 o
   6   1   4      118.10      115.93      4.69 o
   7   1   4       64.99       62.59      3.30 o
   8   1   4       24.27       21.88      2.45 o
   9   1   4      127.39      127.50      6.31 o
  10   1   4       17.70       17.74      3.62 o
  11   1   4       55.38       52.86      6.26 o
  12   1   4       57.25       54.23      6.73 o
  13   1   4       11.35       11.46      5.20 o
 -16   2   4       28.92       46.43      6.73 o
 -15   2   4        0.36       -1.01      4.12 o
 -14   2   4       20.24       17.95      3.57 o
 -13   2   4       28.85       24.32      3.37 o
 -12   2   4       71.90       71.00      3.82 o
 -11   2   4      591.05      544.67     19.00 o
 -10   2   4       11.48       14.10      2.15 o
  -9   2   4       83.73       82.03      7.47 o
  -8   2   4      402.83      399.21     10.66 o
  -7   2   4      314.73      308.05      7.97 o
  -6   2   4       46.79       57.65      2.18 o
  -5   2   4      344.00      328.29      7.89 o
  -4   2   4      826.62      838.25     18.38 o
  -3   2   4        1.00       -0.94      0.94 o
  -2   2   4      894.12      942.73     19.05 o
  -1   2   4        0.99        2.28      1.07 o
   0   2   4        1.92        0.77      1.16 o
   1   2   4      348.88      333.35      7.77 o
   2   2   4      237.50      240.73      5.97 o
   3   2   4       39.11       41.93      2.60 o
   4   2   4      134.69      139.23      4.23 o
   5   2   4      264.23      268.61      7.54 o
   6   2   4       83.84       78.69      3.25 o
   7   2   4       74.84       61.14      3.33 o
   8   2   4       89.33       89.13      5.00 o
   9   2   4       40.69       44.64      3.65 o
  10   2   4        0.29        1.97      4.12 o
  11   2   4       22.58       20.39      5.04 o
  12   2   4        3.35        8.01      5.04 o
  13   2   4        7.75        6.82      9.51 o
 -16   3   4       33.24       36.31      6.26 o
 -15   3   4       82.48       83.14      7.63 o
 -14   3   4        0.65       -1.78      3.05 o
 -13   3   4      212.40      207.48      8.43 o
 -12   3   4      349.56      368.29     11.55 o
 -11   3   4       36.94       31.16      2.70 o
 -10   3   4      404.50      429.28     12.74 o
  -9   3   4     1624.76     1539.85     47.13 o
  -8   3   4      113.33      119.46      3.98 o
  -7   3   4      284.82      285.86      7.15 o
  -6   3   4     4425.69     4249.96     92.69 o
  -5   3   4       42.07       45.24      1.92 o
  -4   3   4      900.03      857.74     19.84 o
  -3   3   4     1688.90     1620.20     36.88 o
  -2   3   4     1343.89     1422.71     29.62 o
  -1   3   4     3924.13     4043.43     83.14 o
   0   3   4     1245.92     1129.19     23.67 o
   1   3   4      838.53      817.50     19.46 o
   2   3   4      862.28      819.90     17.95 o
   3   3   4     2576.55     2581.67     55.17 o
   4   3   4      911.31      909.23     19.98 o
   5   3   4     1069.69     1066.09     24.41 o
   6   3   4      509.33      510.04     12.20 o
   7   3   4      252.35      250.93      8.25 o
   8   3   4       16.83       16.56      2.19 o
   9   3   4      485.52      449.75     18.50 o
  10   3   4       54.24       43.84      5.79 o
  11   3   4        0.52        6.65      4.73 o
  12   3   4      193.96      180.27     12.76 o
  13   3   4       44.19       47.36      7.03 o
 -16   4   4       36.93       34.26      6.12 o
 -15   4   4       57.03       70.73      6.95 o
 -14   4   4      187.97      196.57      9.38 o
 -13   4   4      128.64      133.07      6.15 o
 -12   4   4       15.27       18.07      2.52 o
 -11   4   4      279.37      291.16     10.61 o
 -10   4   4      306.32      287.24      9.09 o
  -9   4   4       54.90       50.90      2.82 o
  -8   4   4     1246.29     1176.17     27.57 o
  -7   4   4      125.28      114.79      3.99 o
  -6   4   4       46.80       49.37      2.62 o
  -5   4   4     1991.00     1742.38     38.52 o
  -4   4   4      917.56      993.86     22.24 o
  -3   4   4        4.44        4.19      1.10 o
  -2   4   4     2513.25     2335.47     54.99 o
  -1   4   4     1795.84     1905.62     45.16 o
   0   4   4        5.82        8.06      1.05 o
   1   4   4     3314.19     3428.69     79.15 o
   2   4   4      789.53      788.47     16.19 o
   3   4   4       16.26       15.39      1.25 o
   4   4   4      103.17       98.28      2.84 o
   5   4   4      932.00      934.52     23.67 o
   6   4   4       39.06       39.30      2.28 o
   7   4   4      227.81      229.94      8.58 o
   8   4   4      473.22      462.70     15.27 o
   9   4   4        8.85        3.60      3.32 o
  10   4   4      162.93      142.10     17.18 o
  11   4   4      340.05      327.58     17.28 o
  12   4   4       20.34       23.29     16.00 o
  13   4   4       76.02       64.60      7.79 o
 -16   5   4       27.64       29.39      6.12 o
 -15   5   4        8.91        1.51      3.57 o
 -14   5   4        1.57       -0.88      3.16 o
 -13   5   4        6.88       10.98      5.67 o
 -12   5   4        7.93        3.85      2.34 o
 -11   5   4       62.28       53.58      3.38 o
 -10   5   4       71.79       74.00      3.77 o
  -9   5   4       18.33       13.54      1.93 o
  -8   5   4       49.74       38.00      2.82 o
  -7   5   4       63.49       62.06      2.60 o
  -6   5   4       20.81       28.72      1.90 o
  -5   5   4       53.71       46.20      2.17 o
  -4   5   4      275.04      308.34      7.45 o
  -3   5   4       13.94        6.87      1.11 o
  -2   5   4      180.55      228.41      6.11 o
  -1   5   4       24.66       22.01      1.45 o
   0   5   4      408.59      382.53     10.26 o
   1   5   4       27.74       24.11      1.25 o
   2   5   4       21.81       26.45      1.37 o
   3   5   4       15.96       25.31      1.45 o
   4   5   4      142.94      142.23      4.48 o
   5   5   4      429.12      462.07     11.89 o
   6   5   4       12.24       10.92      1.73 o
   7   5   4       13.03        9.28      1.86 o
   8   5   4       10.52       13.35      3.15 o
   9   5   4       11.43       14.06      3.57 o
  10   5   4        4.98        3.29      4.56 o
  11   5   4      124.74      122.41     13.62 o
  12   5   4        3.32        0.25      5.04 o
 -16   6   4       13.86        6.92      7.35 o
 -15   6   4       12.96       12.47      3.91 o
 -14   6   4      142.94      131.12      7.56 o
 -13   6   4       67.52       64.10      6.40 o
 -12   6   4       19.67       31.08      3.13 o
 -11   6   4      613.19      642.72     26.03 o
 -10   6   4      287.93      267.90     15.37 o
  -9   6   4      494.10      468.00     13.70 o
  -8   6   4      458.49      444.64     11.77 o
  -7   6   4       20.23       16.88      1.78 o
  -6   6   4        3.74        3.77      1.21 o
  -5   6   4     1078.14     1098.29     26.76 o
  -4   6   4      513.44      465.35     11.72 o
  -3   6   4        7.96        4.95      1.08 o
  -2   6   4     1575.73     1465.46     35.06 o
  -1   6   4     2070.42     2146.25     56.84 o
   0   6   4       40.37       66.53      2.54 o
   1   6   4      513.43      464.37     11.17 o
   2   6   4      980.46      940.87     20.74 o
   3   6   4      309.53      312.59      7.87 o
   4   6   4      169.33      155.62      4.84 o
   5   6   4        2.71        3.41      1.54 o
   6   6   4      260.76      257.11      7.60 o
   7   6   4      263.71      260.88      8.33 o
   8   6   4      322.14      314.09     15.89 o
   9   6   4       55.28       42.63      5.50 o
  10   6   4       43.89       40.62      5.81 o
  11   6   4      254.21      258.16     14.52 o
  12   6   4       15.55       19.76      5.79 o
 -15   7   4       47.81       53.80     10.38 o
 -14   7   4       30.26       33.82      5.35 o
 -13   7   4      147.12      139.82     16.00 o
 -12   7   4      418.05      434.36     14.26 o
 -11   7   4        0.26        0.55      2.25 o
 -10   7   4       15.09       19.37      2.59 o
  -9   7   4     1283.26     1186.49     29.21 o
  -8   7   4      159.93      164.96      5.45 o
  -7   7   4     1198.12     1156.17     28.84 o
  -6   7   4      342.37      314.67      8.97 o
  -5   7   4        0.45        1.03      1.07 o
  -4   7   4      356.61      317.01     10.92 o
  -3   7   4     1726.74     1654.75     39.52 o
  -2   7   4       34.18       28.59      1.49 o
  -1   7   4      168.22      143.36      4.20 o
   0   7   4     3368.72     3332.56     75.72 o
   1   7   4      309.93      288.00      7.35 o
   2   7   4      838.05      864.83     20.39 o
   3   7   4     1355.09     1264.53     27.61 o
   4   7   4      257.20      257.79      7.12 o
   5   7   4      981.66      947.24     22.98 o
   6   7   4     1422.30     1424.23     34.25 o
   7   7   4        0.91       -1.56      1.83 o
   8   7   4       55.52       50.90      5.48 o
   9   7   4      658.31      653.48     29.82 o
  10   7   4      137.27      135.23      9.32 o
  11   7   4       79.16       77.39      7.65 o
  12   7   4      110.55      123.97      9.63 o
 -15   8   4       12.27       12.95      7.57 o
 -14   8   4       27.69       20.98      5.04 o
 -13   8   4       63.14       55.85      6.26 o
 -12   8   4       23.46       29.63      4.74 o
 -11   8   4      162.20      146.08      8.23 o
 -10   8   4      416.16      409.97     15.87 o
  -9   8   4       16.01       10.80      2.25 o
  -8   8   4      263.97      281.81      9.16 o
  -7   8   4     1017.50      991.23     27.60 o
  -6   8   4        0.71       -0.49      1.76 o
  -5   8   4      471.69      411.22     13.49 o
  -4   8   4      266.04      250.75      7.54 o
  -3   8   4        0.05        1.18      1.22 o
  -2   8   4      663.98      715.27     18.32 o
  -1   8   4       19.18       19.29      1.71 o
   0   8   4       25.83       23.17      1.96 o
   1   8   4       53.45       51.17      2.23 o
   2   8   4      407.66      402.98      9.98 o
   3   8   4       43.02       47.16      2.23 o
   4   8   4       35.31       31.46      2.23 o
   5   8   4      815.81      798.22     20.79 o
   6   8   4       20.71       22.35      2.30 o
   7   8   4      134.56      126.49      5.36 o
   8   8   4      114.07      105.04      5.27 o
   9   8   4       10.40       10.87      8.43 o
  10   8   4       56.01       49.62      6.42 o
  11   8   4        1.58       -1.21      5.19 o
  12   8   4       11.22       23.05      8.65 o
 -15   9   4       20.23       12.64      5.17 o
 -14   9   4       26.22       43.35      6.26 o
 -13   9   4       56.94       52.31      5.96 o
 -12   9   4      184.31      178.09     10.69 o
 -11   9   4       19.68       17.74      3.44 o
 -10   9   4        0.86        0.89      2.25 o
  -9   9   4      294.90      283.77      9.34 o
  -8   9   4      251.88      226.32      8.35 o
  -7   9   4     1025.59      954.03     26.75 o
  -6   9   4       10.95        4.45      2.04 o
  -5   9   4        3.04        5.52      1.98 o
  -4   9   4       32.86       33.29      2.75 o
  -3   9   4     1656.83     1512.67     65.23 o
  -2   9   4      133.16      122.45      4.23 o
  -1   9   4        6.99        6.55      1.58 o
   0   9   4      840.26      771.89     19.96 o
   1   9   4     1020.26     1005.98     25.68 o
   2   9   4      911.67      884.99     20.87 o
   3   9   4        2.93        0.59      1.57 o
   4   9   4      257.08      271.88      8.63 o
   5   9   4       93.38      101.04      4.53 o
   6   9   4      361.74      352.85     10.96 o
   7   9   4        0.88        0.57      2.09 o
   8   9   4        1.19        2.23      2.45 o
   9   9   4       89.40       83.60      7.32 o
  10   9   4      143.10      148.75     10.24 o
  11   9   4       51.89       56.41      7.01 o
  12   9   4       53.82       59.17      7.18 o
 -15  10   4       17.19       20.78      5.60 o
 -14  10   4      192.26      219.48     12.99 o
 -13  10   4       84.89       77.79     11.03 o
 -12  10   4       21.06       15.99      4.73 o
 -11  10   4      527.13      495.08     18.45 o
 -10  10   4      490.24      496.32     16.18 o
  -9  10   4      384.84      382.53     16.33 o
  -8  10   4      166.68      175.74      6.63 o
  -7  10   4      313.78      318.51     14.64 o
  -6  10   4       36.30       39.82      3.14 o
  -5  10   4     1261.50     1168.06     35.98 o
  -4  10   4      754.71      735.95     23.11 o
  -3  10   4       40.12       45.41      2.79 o
  -2  10   4     1335.96     1239.17     33.40 o
  -1  10   4     1607.59     1630.19     43.49 o
   0  10   4       25.12       26.67      3.06 o
   1  10   4      934.21      887.24     35.40 o
   2  10   4     1588.61     1482.61     37.20 o
   3  10   4      253.48      251.84      9.37 o
   4  10   4     1056.66     1027.37     28.20 o
   5  10   4      215.42      257.05      9.66 o
   6  10   4        9.12       10.05      2.83 o
   7  10   4      758.38      715.21     23.39 o
   8  10   4      380.28      404.90     21.43 o
   9  10   4       23.56       18.70      5.17 o
  10  10   4      187.11      167.04     11.00 o
  11  10   4       51.04       50.99      6.88 o
 -14  11   4        0.19        4.86      4.43 o
 -13  11   4       50.64       44.36      7.57 o
 -12  11   4       24.49       17.59      8.00 o
 -11  11   4        1.61        3.03      3.05 o
 -10  11   4      106.47      100.65      5.38 o
  -9  11   4        0.90       -1.97      2.44 o
  -8  11   4      283.79      283.32      9.44 o
  -7  11   4      182.95      166.41      6.33 o
  -6  11   4      170.34      163.84      6.83 o
  -5  11   4        5.99        6.28      2.27 o
  -4  11   4      189.32      164.45      6.70 o
  -3  11   4      158.09      154.31      5.66 o
  -2  11   4      186.35      180.38      6.21 o
  -1  11   4      176.28      191.51      6.49 o
   0  11   4      483.47      466.06     13.24 o
   1  11   4       28.47       15.49      2.27 o
   2  11   4       86.42       78.57      5.16 o
   3  11   4      629.69      591.67     21.12 o
   4  11   4      181.77      181.84     10.34 o
   5  11   4      559.84      535.34     20.97 o
   6  11   4      340.91      341.83     14.54 o
   7  11   4        0.92        3.47      5.92 o
   8  11   4       56.18       43.58      8.22 o
   9  11   4       74.39       78.71     10.81 o
  10  11   4        1.14       -3.46      6.49 o
  11  11   4        0.22        2.59      7.35 o
 -14  12   4       11.66       24.22      5.50 o
 -13  12   4        2.37        4.54      4.97 o
 -12  12   4        5.79        6.26      6.05 o
 -11  12   4       76.93       59.77      6.26 o
 -10  12   4        0.26        0.18      2.59 o
  -9  12   4       32.94       32.09      3.14 o
  -8  12   4       62.49       58.73      3.64 o
  -7  12   4      106.46       94.30      4.52 o
  -6  12   4       12.93       13.39      2.75 o
  -5  12   4        4.02        5.63      2.26 o
  -4  12   4       88.10       81.86      4.92 o
  -3  12   4       56.74       60.63      3.51 o
  -2  12   4        0.37        1.55      1.75 o
  -1  12   4       21.85       22.86      2.51 o
   0  12   4      212.57      211.78      7.67 o
   1  12   4      315.58      299.40     11.88 o
   2  12   4       63.07       59.24      3.55 o
   3  12   4        0.79        0.18      2.78 o
   4  12   4      233.60      228.25     23.79 o
   5  12   4       54.33       58.77      5.65 o
   6  12   4        0.20       -3.10      3.51 o
   7  12   4       59.97       56.22      6.12 o
   8  12   4       59.51       74.75      6.95 o
   9  12   4        1.59        2.66      4.15 o
  10  12   4       57.59       57.09      9.51 o
  11  12   4       28.38       32.87      9.51 o
 -13  13   4      137.10      146.64     21.62 o
 -12  13   4       77.79       78.01      7.14 o
 -11  13   4      105.90       81.43      8.22 o
 -10  13   4      304.35      330.63     11.90 o
  -9  13   4      314.38      303.18     10.21 o
  -8  13   4      414.90      376.25     11.95 o
  -7  13   4      281.36      328.38     12.23 o
  -6  13   4     1428.24     1405.64     43.27 o
  -5  13   4       48.04       33.91      3.25 o
  -4  13   4      296.87      301.35      9.49 o
  -3  13   4      209.28      209.12      7.61 o
  -2  13   4       28.83       27.57      3.78 o
  -1  13   4      305.57      305.48     10.30 o
   0  13   4       64.56       53.60      3.41 o
   1  13   4      132.34      107.59      5.88 o
   2  13   4      157.95      131.60      6.98 o
   3  13   4     1107.02     1108.80     46.74 o
   4  13   4      155.04      147.39      9.16 o
   5  13   4       77.96       87.81      7.78 o
   6  13   4      415.43      412.39     19.68 o
   7  13   4      139.14      134.19      9.11 o
   8  13   4       56.75       64.51      6.64 o
   9  13   4      101.47      105.90      8.50 o
  10  13   4       20.96       18.16      7.78 o
 -13  14   4       25.95       23.10      5.48 o
 -12  14   4       10.96        7.86      4.25 o
 -11  14   4       66.06       72.36      6.71 o
 -10  14   4      104.63      107.35      6.79 o
  -9  14   4      114.13      109.63      8.74 o
  -8  14   4       51.39       58.18      3.99 o
  -7  14   4       22.63       27.81      2.93 o
  -6  14   4       15.83       17.32      2.92 o
  -5  14   4      433.13      422.18     15.88 o
  -4  14   4      219.25      210.11     10.07 o
  -3  14   4      114.10       97.25      5.24 o
  -2  14   4      129.72      130.06      5.66 o
  -1  14   4       69.70       67.20      3.95 o
   0  14   4       19.49       15.04      2.56 o
   1  14   4      255.40      253.67     10.72 o
   2  14   4      136.24      152.09      8.43 o
   3  14   4       60.68       70.56      6.40 o
   4  14   4      240.68      233.55     12.67 o
   5  14   4      151.67      186.39     21.19 o
   6  14   4        5.38       11.87      6.49 o
   7  14   4      198.25      199.56     17.95 o
   8  14   4      124.48      149.99     21.62 o
   9  14   4        9.60       11.95      4.98 o
  10  14   4       64.67       69.63     10.81 o
 -13  15   4        0.66       -2.38      9.73 o
 -12  15   4       29.09       18.04      5.17 o
 -11  15   4        1.57        0.86      4.12 o
 -10  15   4       43.53       36.12      4.37 o
  -9  15   4       14.88       12.03      3.08 o
  -8  15   4       50.52       45.46      3.56 o
  -7  15   4      199.84      182.37      9.74 o
  -6  15   4       30.22       29.53      3.89 o
  -5  15   4       42.12       43.38      3.65 o
  -4  15   4        5.92        5.21      2.52 o
  -3  15   4      116.26      100.85      7.24 o
  -2  15   4        9.52        6.59      2.53 o
  -1  15   4        4.09        1.86      2.26 o
   0  15   4        1.04       -0.55      2.30 o
   1  15   4      105.14       87.36      4.63 o
   2  15   4       52.34       55.78      4.73 o
   3  15   4      163.92      171.15     10.34 o
   4  15   4        8.55        6.49      5.84 o
   5  15   4        1.37        3.26      3.94 o
   6  15   4       21.24       24.21      4.98 o
   7  15   4       24.59       16.95      4.98 o
   8  15   4       11.88       21.46      7.35 o
   9  15   4        0.07        2.61      4.73 o
 -12  16   4        7.36        7.57      4.89 o
 -11  16   4       24.61       27.32      5.35 o
 -10  16   4       15.68       16.55      4.05 o
  -9  16   4        0.08       -0.71      2.92 o
  -8  16   4       66.30       63.32      6.93 o
  -7  16   4      303.23      267.45     11.81 o
  -6  16   4       33.60       33.28      4.04 o
  -5  16   4       46.16       50.97      3.93 o
  -4  16   4      388.25      377.03     12.68 o
  -3  16   4       88.04       88.57      4.89 o
  -2  16   4       97.39       97.89      5.17 o
  -1  16   4        0.93       -0.97      2.45 o
   0  16   4       41.39       30.49      3.23 o
   1  16   4      149.42      168.19      7.06 o
   2  16   4        1.56        3.30      5.67 o
   3  16   4        0.10       -3.94      3.94 o
   4  16   4        8.36        5.54      4.56 o
   5  16   4      314.21      289.76     15.25 o
   6  16   4        1.28       -2.18      4.25 o
   7  16   4       86.89       88.08      7.93 o
   8  16   4       44.54       51.50      6.84 o
   9  16   4        0.77       -4.66      4.86 o
 -11  17   4       15.45       14.48      5.04 o
 -10  17   4       26.63       33.20      6.09 o
  -9  17   4      278.51      279.24     11.63 o
  -8  17   4       86.00       68.63      4.86 o
  -7  17   4      331.28      362.61     15.17 o
  -6  17   4      405.05      393.31     15.43 o
  -5  17   4       37.56       30.98      3.54 o
  -4  17   4      129.65      135.33      6.37 o
  -3  17   4      475.63      484.35     15.72 o
  -2  17   4       17.87       21.96      3.19 o
  -1  17   4       51.70       49.52      4.02 o
   0  17   4      384.81      395.88     13.23 o
   1  17   4       25.55       30.42      4.38 o
   2  17   4        8.72        9.81      3.81 o
   3  17   4      650.92      615.70     38.06 o
   4  17   4       16.17       20.07      5.17 o
   5  17   4       17.97       20.20      5.17 o
   6  17   4      245.77      270.03     14.83 o
   7  17   4        9.92       13.05      5.17 o
   8  17   4       34.97       26.66      5.79 o
 -11  18   4       26.01       20.97      5.35 o
 -10  18   4       24.48       23.09      4.71 o
  -9  18   4        2.83        2.99      3.08 o
  -8  18   4       48.74       51.74      4.47 o
  -7  18   4       11.31       14.15      3.25 o
  -6  18   4        1.03       -2.62      2.62 o
  -5  18   4       37.83       33.45      3.72 o
  -4  18   4       26.91       25.47      3.53 o
  -3  18   4       20.49       20.11      3.43 o
  -2  18   4       15.33       16.65      3.21 o
  -1  18   4        1.18        0.09      2.86 o
   0  18   4        0.58       -1.41      2.72 o
   1  18   4      153.41      145.29      8.15 o
   2  18   4        8.86        7.46      3.98 o
   3  18   4       38.82       41.09      5.96 o
   4  18   4       18.77       15.14      4.89 o
   5  18   4       14.13       16.11     10.81 o
   6  18   4       12.14       16.00      5.50 o
   7  18   4       16.69       16.40      5.65 o
 -10  19   4       10.98       13.14      4.35 o
  -9  19   4        1.32        7.06      4.09 o
  -8  19   4       27.00       28.06      3.89 o
  -7  19   4      116.38      110.76     12.55 o
  -6  19   4        0.49        0.54      2.94 o
  -5  19   4       44.51       40.30      4.05 o
  -4  19   4      113.79      120.00      6.16 o
  -3  19   4      187.59      185.86      8.09 o
  -2  19   4        3.01       -0.09      2.94 o
  -1  19   4        0.23       -2.89      2.89 o
   0  19   4      244.24      254.27      9.87 o
   1  19   4       93.00       79.16      6.01 o
   2  19   4       25.84       26.62      8.93 o
   3  19   4      168.01      160.46     10.70 o
   4  19   4        3.07        2.80      7.35 o
   5  19   4        8.43        8.62      5.17 o
   6  19   4       67.98       75.35      7.63 o
  -9  20   4       18.03       25.98      4.91 o
  -8  20   4       88.35       92.35      5.84 o
  -7  20   4       81.54       80.16      5.40 o
  -6  20   4       30.17       38.36      4.34 o
  -5  20   4      114.76      126.92      6.55 o
  -4  20   4      115.49      121.07      6.19 o
  -3  20   4        0.06        3.28      3.16 o
  -2  20   4      250.03      270.23     14.92 o
  -1  20   4      290.46      292.79     11.07 o
   0  20   4        6.23        0.22      4.07 o
   1  20   4      315.23      330.25     14.13 o
   2  20   4      110.44      121.81      7.73 o
   3  20   4        6.08        3.64      4.86 o
   4  20   4       25.98       33.08      6.09 o
   5  20   4       61.26       68.77      7.49 o
   6  20   4        0.34       -7.35      7.35 o
  -8  21   4        5.13        4.28      4.10 o
  -7  21   4        0.24        4.15      3.22 o
  -6  21   4       61.43       61.53      5.24 o
  -5  21   4        5.86        3.39      3.35 o
  -4  21   4        8.53       10.53      3.81 o
  -3  21   4       26.48       33.51      4.32 o
  -2  21   4       43.49       31.81      4.24 o
  -1  21   4       78.87       89.27      5.65 o
   0  21   4       53.22       56.84      5.82 o
   1  21   4       10.35       13.87      4.48 o
   2  21   4       19.22       25.59      4.98 o
   3  21   4       91.62      103.90     16.43 o
   4  21   4       24.59       28.38      6.09 o
  -6  22   4        3.21        0.80      3.36 o
  -5  22   4       10.45        6.22      3.63 o
  -4  22   4        1.32        1.31      3.28 o
  -3  22   4        3.85        8.06      3.56 o
  -2  22   4       20.84       19.64      3.93 o
  -1  22   4       38.88       36.30      4.51 o
   0  22   4        0.16        0.39      4.32 o
   1  22   4        9.73        6.31      4.55 o
   2  22   4       27.48       28.20      5.23 o
   3  22   4        2.30        1.37      4.57 o
  -3  23   4       39.27       41.80      4.66 o
  -2  23   4        0.09       -3.52      3.52 o
  -1  23   4       20.37       32.17      5.30 o
   0  23   4       63.68       80.74      6.98 o
 -16   1   5       21.77       36.04      6.49 o
 -15   1   5      118.22      137.08      7.89 o
 -14   1   5       10.77       12.20      3.52 o
 -13   1   5       30.16       30.52      4.24 o
 -12   1   5      219.81      205.09      9.36 o
 -11   1   5       21.20       15.72      3.18 o
 -10   1   5       16.88       26.39      3.11 o
  -9   1   5      292.33      299.00      8.49 o
  -8   1   5      473.75      444.27     11.08 o
  -7   1   5       14.80       14.63      1.61 o
  -6   1   5     1924.17     2008.21     43.96 o
  -5   1   5      792.45      796.27     17.04 o
  -4   1   5       34.91       37.59      1.77 o
  -3   1   5     2171.39     2210.35     45.74 o
  -2   1   5      375.13      361.89      8.11 o
  -1   1   5      731.55      806.18     17.23 o
   0   1   5     1256.74     1141.75     24.85 o
   1   1   5      174.78      163.51      4.42 o
   2   1   5       13.59       12.41      1.59 o
   3   1   5     1084.88     1074.01     27.10 o
   4   1   5      986.46      982.56     22.65 o
   5   1   5      331.49      340.45     10.68 o
   6   1   5      437.74      422.16     12.91 o
   7   1   5      209.63      214.34      9.14 o
   8   1   5        4.97        7.17      4.43 o
   9   1   5      208.60      197.40     12.08 o
  10   1   5      153.28      166.13     11.32 o
  11   1   5        0.09        1.82      5.04 o
  12   1   5       84.50       86.84      8.55 o
 -16   2   5      193.73      250.20     14.83 o
 -15   2   5        2.89        5.49      3.66 o
 -14   2   5      293.68      327.44     13.72 o
 -13   2   5       98.87      116.49      5.82 o
 -12   2   5        0.23        1.08      2.38 o
 -11   2   5      581.31      537.49     15.88 o
 -10   2   5      175.90      164.37      6.31 o
  -9   2   5       56.38       49.56      2.82 o
  -8   2   5      131.13      131.05      4.36 o
  -7   2   5     1605.96     1609.18     34.86 o
  -6   2   5      125.57      124.99      4.18 o
  -5   2   5      693.66      671.52     15.77 o
  -4   2   5     3220.55     3126.66     64.30 o
  -3   2   5       40.75       48.82      1.97 o
  -2   2   5     1589.77     1552.96     32.32 o
  -1   2   5     2653.31     2552.73     54.97 o
   0   2   5      209.71      211.42      5.40 o
   1   2   5     1044.39     1036.12     22.68 o
   2   2   5     1956.94     1908.57     41.44 o
   3   2   5       91.61       99.69      3.40 o
   4   2   5       88.35       96.92      3.74 o
   5   2   5      380.94      367.77     10.22 o
   6   2   5      848.47      862.02     24.88 o
   7   2   5      427.75      427.82     15.62 o
   8   2   5      619.29      611.43     26.07 o
   9   2   5       65.36       66.55      8.65 o
  10   2   5       53.41       51.50      6.42 o
  11   2   5      228.57      250.88     14.68 o
  12   2   5       34.41       28.98      6.12 o
 -15   3   5       12.83       12.17      4.04 o
 -14   3   5        1.13        2.38      2.80 o
 -13   3   5       20.74       15.32      3.08 o
 -12   3   5        0.28       -0.51      2.08 o
 -11   3   5        4.73        5.04      2.24 o
 -10   3   5       26.00       15.94      2.16 o
  -9   3   5      117.68      110.62      4.26 o
  -8   3   5        4.10        2.48      1.58 o
  -7   3   5       51.98       39.83      2.10 o
  -6   3   5      118.83      125.46      5.00 o
  -5   3   5      606.24      646.36     14.97 o
  -4   3   5       19.50       18.64      1.73 o
  -3   3   5       56.36       51.39      2.49 o
  -2   3   5      197.02      175.71      4.63 o
  -1   3   5      210.18      229.79      5.54 o
   0   3   5     1591.93     1564.14     32.75 o
   1   3   5      180.09      177.54      4.93 o
   2   3   5      389.17      398.07      9.76 o
   3   3   5       14.93       10.38      1.45 o
   4   3   5        7.40        8.41      2.48 o
   5   3   5      132.15      136.77      4.74 o
   6   3   5       95.37       79.34      4.42 o
   7   3   5       75.90       62.79      4.30 o
   8   3   5        9.83       10.90      4.73 o
   9   3   5       51.23       46.65      5.91 o
  10   3   5       12.13        9.58      4.73 o
  11   3   5        5.62        1.95      4.89 o
 -15   4   5        0.34       -2.73      3.39 o
 -14   4   5       76.27       85.17      5.23 o
 -13   4   5       33.62       31.25      4.03 o
 -12   4   5        0.02       -2.24      2.24 o
 -11   4   5       94.40      101.51      5.05 o
 -10   4   5      114.85      113.94      5.74 o
  -9   4   5        1.88       -0.93      1.73 o
  -8   4   5      197.11      187.98      9.10 o
  -7   4   5       15.56       20.13      1.84 o
  -6   4   5      388.32      386.24      9.85 o
  -5   4   5      647.93      648.54     15.76 o
  -4   4   5      646.59      619.74     16.43 o
  -3   4   5       32.32       37.91      2.09 o
  -2   4   5      270.40      258.64      7.09 o
  -1   4   5      517.64      491.03     11.16 o
   0   4   5      218.16      228.01      5.49 o
   1   4   5      640.58      646.80     16.63 o
   2   4   5        2.22        2.46      1.35 o
   3   4   5      217.76      196.51      5.37 o
   4   4   5     1311.58     1323.09     32.93 o
   5   4   5       34.89       34.52      3.33 o
   6   4   5      134.72      124.27      5.73 o
   7   4   5        1.92        0.30      3.07 o
   8   4   5      340.35      314.10     13.92 o
   9   4   5       12.47        9.30      4.86 o
  10   4   5        0.17       -0.92      4.73 o
  11   4   5       84.20       89.65      8.41 o
 -15   5   5       55.13       43.89      6.22 o
 -14   5   5       50.13       56.72     10.81 o
 -13   5   5       63.14       57.27      4.82 o
 -12   5   5      318.76      335.06     17.42 o
 -11   5   5      159.76      149.54      6.43 o
 -10   5   5       48.22       42.94      2.97 o
  -9   5   5      764.55      741.53     21.00 o
  -8   5   5      412.12      419.57     11.47 o
  -7   5   5      588.62      559.77     14.67 o
  -6   5   5      933.92      869.78     22.72 o
  -5   5   5       53.38       52.20      2.83 o
  -4   5   5      483.09      477.36     12.20 o
  -3   5   5      959.64      872.39     21.38 o
  -2   5   5      532.16      495.29     12.43 o
  -1   5   5      143.37      140.91      4.44 o
   0   5   5      846.95      793.57     19.41 o
   1   5   5      738.12      712.83     19.43 o
   2   5   5      106.57      109.57      3.73 o
   3   5   5      382.87      396.13     11.37 o
   4   5   5      823.26      830.63     22.64 o
   5   5   5       27.95       32.24      2.64 o
   6   5   5      686.24      668.34     18.84 o
   7   5   5      266.04      256.10     11.79 o
   8   5   5        0.95       -3.07      3.07 o
   9   5   5      261.84      244.42     13.75 o
  10   5   5      285.42      304.75     16.51 o
  11   5   5       21.39       23.18      5.79 o
 -15   6   5        0.02       -3.81      3.81 o
 -14   6   5      103.29      108.49      8.68 o
 -13   6   5      146.86      142.33      7.65 o
 -12   6   5       23.95       17.67      4.98 o
 -11   6   5      369.36      383.51     14.97 o
 -10   6   5      517.54      487.83     15.86 o
  -9   6   5       55.44       60.60      3.77 o
  -8   6   5      453.51      431.74     11.77 o
  -7   6   5      485.83      512.61     14.96 o
  -6   6   5       65.08       66.74      3.99 o
  -5   6   5       16.97       15.08      2.22 o
  -4   6   5      976.35      945.82     21.36 o
  -3   6   5       41.52       40.11      2.09 o
  -2   6   5       44.29       42.18      2.34 o
  -1   6   5      865.77      888.83     22.87 o
   0   6   5      266.10      269.82      7.73 o
   1   6   5      222.28      224.88      7.53 o
   2   6   5      595.53      573.28     14.31 o
   3   6   5       51.12       42.42      2.41 o
   4   6   5        8.04        3.62      1.66 o
   5   6   5       51.80       54.21      2.84 o
   6   6   5      128.13      133.93      4.75 o
   7   6   5      109.88      115.76      6.93 o
   8   6   5       67.59       80.18      5.81 o
   9   6   5       28.56       27.07      9.30 o
  10   6   5       30.03       27.53      5.96 o
  11   6   5       42.81       42.74      6.71 o
 -15   7   5        1.94        2.38      4.28 o
 -14   7   5       22.39       18.40      4.98 o
 -13   7   5        1.13        1.54      4.02 o
 -12   7   5        6.91       -0.98      3.03 o
 -11   7   5        3.85        7.90      2.92 o
 -10   7   5       65.25       60.35      4.26 o
  -9   7   5       47.35       44.94      3.40 o
  -8   7   5      302.86      283.47      9.39 o
  -7   7   5      114.05      101.28      5.12 o
  -6   7   5      391.49      397.02     14.73 o
  -5   7   5      214.41      224.66      8.34 o
  -4   7   5       66.50       67.96      4.06 o
  -3   7   5      152.29      129.28      5.11 o
  -2   7   5      193.71      193.32      6.73 o
  -1   7   5       61.47       55.24      3.28 o
   0   7   5       78.29       71.32      3.03 o
   1   7   5      324.34      306.65      9.45 o
   2   7   5      303.06      294.28      7.72 o
   3   7   5        0.63        1.63      1.74 o
   4   7   5       87.38       80.75      3.28 o
   5   7   5       17.78       18.08      2.07 o
   6   7   5       55.05       57.57      2.99 o
   7   7   5       75.64       51.82      5.79 o
   8   7   5        2.51        5.97      5.41 o
   9   7   5       19.88       13.08      5.04 o
  10   7   5        9.54       -1.44      4.73 o
  11   7   5        0.10        0.16      5.29 o
 -15   8   5        6.96        7.56      5.17 o
 -14   8   5       76.60       90.55      7.76 o
 -13   8   5      251.36      270.99     11.81 o
 -12   8   5        9.72       13.27      3.41 o
 -11   8   5      261.01      263.54      9.96 o
 -10   8   5      368.23      367.74     12.72 o
  -9   8   5       62.46       71.31      4.12 o
  -8   8   5     1052.35     1005.51     30.14 o
  -7   8   5       37.20       49.56      3.82 o
  -6   8   5        0.73        1.36      2.13 o
  -5   8   5       74.09       60.67      3.80 o
  -4   8   5     2408.89     2196.90     65.86 o
  -3   8   5        6.83        0.91      2.01 o
  -2   8   5      723.32      674.07     21.46 o
  -1   8   5      993.20      969.68     27.94 o
   0   8   5      389.41      376.65     10.56 o
   1   8   5      978.03      970.61     24.80 o
   2   8   5      679.36      668.29     17.58 o
   3   8   5        0.90       -0.70      1.95 o
   4   8   5      331.78      315.95      9.33 o
   5   8   5      392.59      407.56     12.46 o
   6   8   5       58.34       65.10      4.42 o
   7   8   5      142.47      144.54      9.47 o
   8   8   5      271.19      274.07     15.14 o
   9   8   5       22.73       22.62      5.48 o
  10   8   5      127.16      135.77      9.94 o
  11   8   5      163.64      167.86     11.61 o
 -14   9   5        9.40        8.65      4.89 o
 -13   9   5       14.15       14.58      4.73 o
 -12   9   5      268.57      290.20     23.34 o
 -11   9   5      188.80      172.00      7.54 o
 -10   9   5      344.50      314.04     11.22 o
  -9   9   5      200.19      195.37      7.96 o
  -8   9   5      745.26      711.44     25.78 o
  -7   9   5      470.43      440.22     15.12 o
  -6   9   5     1220.50     1091.17     33.77 o
  -5   9   5       38.67       38.87      4.06 o
  -4   9   5       89.95       98.15      7.80 o
  -3   9   5      332.50      332.58     11.54 o
  -2   9   5      592.70      535.06     17.36 o
  -1   9   5        0.41       -0.43      2.93 o
   0   9   5      418.98      410.66     12.05 o
   1   9   5      431.83      405.91     12.04 o
   2   9   5       27.85       28.76      2.91 o
   3   9   5     1364.39     1349.58     38.36 o
   4   9   5      314.62      302.58     10.99 o
   5   9   5        8.13        5.58      2.86 o
   6   9   5      894.82      855.88     27.97 o
   7   9   5       96.32      107.56      6.37 o
   8   9   5       17.62       15.57      7.35 o
   9   9   5       52.27       42.38      9.51 o
  10   9   5       52.79       61.85     11.24 o
 -14  10   5       14.76       17.14      5.35 o
 -13  10   5        5.92       11.09      4.76 o
 -12  10   5        0.77        0.59      3.23 o
 -11  10   5        5.22        4.14      2.87 o
 -10  10   5       43.79       48.48      4.03 o
  -9  10   5        2.49        5.00      2.58 o
  -8  10   5        4.04        3.46      2.22 o
  -7  10   5        8.73        8.85      2.79 o
  -6  10   5      211.76      197.00      8.99 o
  -5  10   5       59.21       52.33      5.62 o
  -4  10   5        1.47        3.02      2.30 o
  -3  10   5       12.77       14.61      2.49 o
  -2  10   5      330.46      316.35     11.15 o
  -1  10   5       75.34       81.04      3.85 o
   0  10   5        1.41       -0.14      1.75 o
   1  10   5      135.05      136.50      5.29 o
   2  10   5        6.60        3.72      2.83 o
   3  10   5       59.70       66.12      4.89 o
   4  10   5      121.83      121.56      6.02 o
   5  10   5       11.67       16.37      3.32 o
   6  10   5       31.42       36.77      3.89 o
   7  10   5       26.81       22.49      4.38 o
   8  10   5        1.01        4.32      6.92 o
   9  10   5       21.67       23.35      8.22 o
  10  10   5       22.84       16.00      7.78 o
 -14  11   5       22.22       27.74      7.57 o
 -13  11   5       24.63       20.94      5.17 o
 -12  11   5      175.47      171.43      8.81 o
 -11  11   5       78.81       62.96      4.55 o
 -10  11   5       17.41       23.10      3.47 o
  -9  11   5      344.96      322.05     11.48 o
  -8  11   5      247.88      239.47     11.47 o
  -7  11   5        4.01        5.13      2.65 o
  -6  11   5     1006.35      974.61     30.58 o
  -5  11   5      228.86      210.05      8.35 o
  -4  11   5       90.21       77.93      4.68 o
  -3  11   5      276.03      262.34     10.49 o
  -2  11   5      504.53      454.93     13.31 o
  -1  11   5       83.11       99.84      5.01 o
   0  11   5      708.47      698.39     19.82 o
   1  11   5      142.13      130.73      5.57 o
   2  11   5       23.45       21.49      3.66 o
   3  11   5      650.07      648.07     23.20 o
   4  11   5      216.49      226.79     10.13 o
   5  11   5       31.42       31.32      5.55 o
   6  11   5      221.22      229.50      9.48 o
   7  11   5       81.00       92.98      5.95 o
   8  11   5       10.64        9.51      7.78 o
   9  11   5       78.38       75.68     11.68 o
  10  11   5       18.32       12.11      8.65 o
 -13  12   5       43.20       42.82      7.35 o
 -12  12   5        0.25        6.61      4.32 o
 -11  12   5      154.46      168.76     11.99 o
 -10  12   5      335.70      333.87     11.96 o
  -9  12   5       75.95       73.04      4.62 o
  -8  12   5      334.85      331.70     10.95 o
  -7  12   5      249.28      243.94      9.61 o
  -6  12   5        4.42        4.40      3.14 o
  -5  12   5      430.69      406.82     14.08 o
  -4  12   5      751.00      689.96     22.27 o
  -3  12   5        0.25       -2.05      2.23 o
  -2  12   5      150.70      163.96      6.09 o
  -1  12   5      425.62      446.55     14.26 o
   0  12   5        0.39       -2.22      2.22 o
   1  12   5       18.35       17.88      2.79 o
   2  12   5      783.59      779.50     27.45 o
   3  12   5       62.43       79.72      5.56 o
   4  12   5      340.31      331.10     13.31 o
   5  12   5      565.58      565.69     20.78 o
   6  12   5        1.80        3.49      5.29 o
   7  12   5       24.19       24.04      4.10 o
   8  12   5      266.18      260.79     21.19 o
   9  12   5        0.70       -6.49      6.49 o
 -13  13   5        0.09        1.03      4.73 o
 -12  13   5        6.92        4.97      4.59 o
 -11  13   5        1.71       -1.82      3.09 o
 -10  13   5        3.05       -1.48      2.78 o
  -9  13   5       17.23       10.00      2.97 o
  -8  13   5       13.38       12.43      3.09 o
  -7  13   5       31.79       32.60      3.61 o
  -6  13   5       77.07       67.59      4.62 o
  -5  13   5        4.60        5.77      2.71 o
  -4  13   5       54.63       56.18      4.24 o
  -3  13   5       14.36       13.97      2.75 o
  -2  13   5       54.57       41.82      3.43 o
  -1  13   5       73.08       66.86      4.08 o
   0  13   5      117.52      139.70      6.09 o
   1  13   5        0.82       -0.51      3.65 o
   2  13   5        8.81        2.50      3.39 o
   3  13   5      108.36      111.66      9.50 o
   4  13   5        0.15       -1.95      7.29 o
   5  13   5        0.01        6.26      3.50 o
   6  13   5       66.40       71.91      7.37 o
   7  13   5        1.97        0.20      3.59 o
   8  13   5        1.01       -3.09      4.47 o
   9  13   5        4.54        5.62      8.22 o
 -12  14   5        7.79        9.63      9.30 o
 -11  14   5       56.33       61.53      4.80 o
 -10  14   5       41.68       34.59      4.12 o
  -9  14   5       50.81       65.30      4.61 o
  -8  14   5        2.01        9.71      3.04 o
  -7  14   5      178.50      150.43      9.49 o
  -6  14   5      142.91      125.93      6.93 o
  -5  14   5      292.56      262.19     19.24 o
  -4  14   5        1.18        2.75      2.78 o
  -3  14   5        7.77        7.76      2.52 o
  -2  14   5       79.77       78.92      4.49 o
  -1  14   5       83.37       81.09      5.68 o
   0  14   5      114.58      105.65      5.24 o
   1  14   5       45.93       39.65      4.30 o
   2  14   5      114.24      122.48      6.89 o
   3  14   5        3.58        4.65      3.54 o
   4  14   5       38.18       30.99      4.38 o
   5  14   5       79.60       79.39      5.92 o
   6  14   5        5.64        1.58      3.68 o
   7  14   5        5.04        3.26      3.68 o
   8  14   5       70.22       74.14      8.40 o
 -12  15   5      107.37      115.14      9.16 o
 -11  15   5       32.14       32.46      5.20 o
 -10  15   5       20.69       27.22      3.81 o
  -9  15   5      126.94      137.22      6.81 o
  -8  15   5      461.67      427.86     15.98 o
  -7  15   5      197.00      206.50      9.63 o
  -6  15   5      233.43      231.23     10.36 o
  -5  15   5      289.14      239.78     10.54 o
  -4  15   5      143.35      139.22      7.37 o
  -3  15   5      187.28      209.41      8.25 o
  -2  15   5       58.95       67.43      4.29 o
  -1  15   5       17.69       21.92      3.43 o
   0  15   5      330.82      357.07     15.17 o
   1  15   5       75.03       85.43      5.82 o
   2  15   5        1.40        2.69      3.34 o
   3  15   5      294.90      294.95     12.64 o
   4  15   5      222.98      220.66     10.39 o
   5  15   5       14.67       12.16      5.80 o
   6  15   5      162.87      187.41      9.63 o
   7  15   5       20.18       23.02      4.56 o
   8  15   5        0.65        1.67      4.10 o
 -11  16   5       17.62       16.57      5.68 o
 -10  16   5       97.17      102.14      6.04 o
  -9  16   5        0.11       -0.07      2.95 o
  -8  16   5      114.44      123.24      7.68 o
  -7  16   5       26.21       24.22      3.49 o
  -6  16   5       13.29       11.46      3.42 o
  -5  16   5       29.52       23.27      3.90 o
  -4  16   5      181.85      175.18      8.61 o
  -3  16   5        4.28        7.17      2.87 o
  -2  16   5      342.09      298.81     10.67 o
  -1  16   5       24.36       33.35      3.64 o
   0  16   5        6.16        8.22      3.75 o
   1  16   5      149.32      157.10      8.31 o
   2  16   5      306.69      281.66     12.29 o
   3  16   5       14.25        7.65      3.81 o
   4  16   5        3.63        2.86      3.55 o
   5  16   5      103.57      102.87      7.63 o
   6  16   5       46.81       54.36      5.58 o
   7  16   5       21.49       23.31      5.39 o
 -10  17   5       12.12       12.97      3.49 o
  -9  17   5        4.46        5.81      3.27 o
  -8  17   5        4.28        4.13      3.20 o
  -7  17   5       53.20       55.72      4.52 o
  -6  17   5        0.12       -1.87      3.29 o
  -5  17   5       10.37       10.69      3.68 o
  -4  17   5        0.11       -2.75      2.75 o
  -3  17   5       54.38       59.11      4.45 o
  -2  17   5        0.87        5.71      2.97 o
  -1  17   5       16.23       10.64      3.33 o
   0  17   5        0.10        0.53      3.64 o
   1  17   5       62.63       77.90      6.43 o
   2  17   5       76.13       63.96      5.80 o
   3  17   5       50.79       38.96      5.06 o
   4  17   5        8.66        4.42      4.13 o
   5  17   5        3.07        8.77      4.16 o
   6  17   5       16.70       23.05      4.80 o
 -10  18   5       55.96       55.22      5.92 o
  -9  18   5        0.20       -0.35      3.43 o
  -8  18   5       37.72       36.34      4.18 o
  -7  18   5       63.48       52.71      4.67 o
  -6  18   5       16.24       12.88      3.85 o
  -5  18   5      116.49      130.44      7.59 o
  -4  18   5      140.10      148.53      7.00 o
  -3  18   5       39.10       34.13      3.98 o
  -2  18   5      244.02      270.76     10.29 o
  -1  18   5      325.49      358.00     15.02 o
   0  18   5       85.56       84.97      6.55 o
   1  18   5      248.60      273.48     12.38 o
   2  18   5      360.45      384.27     16.26 o
   3  18   5       32.53       31.36      4.83 o
   4  18   5        1.31        7.25      4.31 o
   5  18   5       78.83       86.03      6.84 o
   6  18   5        4.80       -0.11      4.39 o
  -9  19   5      121.05      109.78      6.49 o
  -8  19   5       41.68       36.51      4.37 o
  -7  19   5       43.22       42.50      7.59 o
  -6  19   5       83.19       77.69      6.18 o
  -5  19   5       28.85       29.39      4.66 o
  -4  19   5       11.80        6.55      3.42 o
  -3  19   5      138.98      148.21      8.12 o
  -2  19   5       96.80      100.11      5.95 o
  -1  19   5       50.01       62.91      5.09 o
   0  19   5      311.65      308.57     13.63 o
   1  19   5       63.62       64.81      6.15 o
   2  19   5        1.34        5.11      4.13 o
   3  19   5      110.75      135.18      8.91 o
   4  19   5      136.39      124.46      8.06 o
   5  19   5        8.08        6.37      4.63 o
  -7  20   5        6.06        5.73      3.53 o
  -6  20   5       24.32       18.50      4.45 o
  -5  20   5        1.51        0.55      3.95 o
  -4  20   5        0.66        0.65      3.27 o
  -3  20   5        1.97       -3.14      3.14 o
  -2  20   5       14.54       13.91      3.77 o
  -1  20   5        5.58        9.28      4.64 o
   0  20   5       17.24       17.48      4.82 o
   1  20   5       34.96       38.03      5.70 o
   2  20   5        4.33        6.40      4.30 o
   3  20   5        1.60        4.00      4.30 o
  -6  21   5       24.41       28.05      4.96 o
  -5  21   5       10.82        8.19      5.91 o
  -4  21   5       14.95       18.75      4.02 o
  -3  21   5       87.65       99.53      5.98 o
  -2  21   5       52.42       67.58      6.80 o
  -1  21   5        0.05        0.14      4.49 o
   0  21   5      160.91      169.72     15.64 o
   1  21   5       36.14       39.42      5.73 o
   2  21   5        0.89       -0.72      4.49 o
 -15   0   6       25.48       50.97      8.00 o
 -14   0   6      101.63      111.63     20.11 o
 -13   0   6      224.15      216.00     12.38 o
 -12   0   6       36.66       36.58      5.20 o
 -11   0   6       84.10       67.14      5.96 o
 -10   0   6      622.26      595.69     26.60 o
  -9   0   6       70.73       67.85      4.71 o
  -8   0   6       30.09       26.47      2.87 o
  -7   0   6      842.68      851.83     27.16 o
  -6   0   6     1359.43     1337.82     43.78 o
  -5   0   6      437.99      463.26     16.31 o
  -4   0   6     1380.68     1388.60     45.13 o
  -3   0   6      591.90      607.85     20.39 o
  -2   0   6      596.66      585.53     19.87 o
  -1   0   6      650.66      654.97     22.07 o
   0   0   6      381.75      408.55     14.21 o
   1   0   6       61.02       54.57      3.63 o
   2   0   6      650.57      638.36     21.51 o
   3   0   6      649.24      581.60     21.85 o
   4   0   6      861.55      840.31     34.43 o
   5   0   6       51.16       60.55      9.08 o
   6   0   6      557.28      606.34     39.36 o
   7   0   6       39.30       22.06      7.78 o
   8   0   6      732.11      748.63     48.01 o
   9   0   6       64.17       76.98     10.81 o
  10   0   6        0.13        4.76      7.78 o
 -15   1   6       35.86       38.88      4.25 o
 -14   1   6       36.37       39.37      4.04 o
 -13   1   6        4.59        7.11      2.91 o
 -12   1   6       71.00       64.40      5.43 o
 -11   1   6       10.53       13.14      4.18 o
 -10   1   6        1.96       -0.37      2.11 o
  -9   1   6       21.42       27.25      2.27 o
  -8   1   6      156.33      149.91      4.84 o
  -7   1   6        4.75        3.86      1.68 o
  -6   1   6      347.63      351.94      9.55 o
  -5   1   6       14.02       18.75      1.83 o
  -4   1   6       82.37       82.34      3.16 o
  -3   1   6      222.30      217.17      5.94 o
  -2   1   6      291.72      292.48      7.54 o
  -1   1   6        1.46        0.46      1.42 o
   0   1   6       91.74       91.48      3.32 o
   1   1   6      595.21      569.48     13.67 o
   2   1   6       71.23       67.48      2.88 o
   3   1   6       22.59       19.15      1.87 o
   4   1   6      429.30      417.54     12.98 o
   5   1   6       42.78       40.20      5.65 o
   6   1   6      554.81      576.68     26.61 o
   7   1   6       25.41       34.19      5.96 o
   8   1   6        7.56        2.64      4.86 o
   9   1   6       56.92       68.38      7.49 o
  10   1   6       65.87       79.57      8.10 o
 -15   2   6        0.19       -1.15      4.25 o
 -14   2   6        4.59        2.49      3.03 o
 -13   2   6        7.06        5.85      2.91 o
 -12   2   6       35.80       38.74      3.67 o
 -11   2   6       16.43       10.35      2.80 o
 -10   2   6       27.79       32.13      2.69 o
  -9   2   6       51.26       45.30      2.87 o
  -8   2   6       33.04       26.77      2.08 o
  -7   2   6      838.59      816.68     18.33 o
  -6   2   6        4.32       10.43      1.90 o
  -5   2   6        5.80       10.99      2.12 o
  -4   2   6      106.49      105.33      3.64 o
  -3   2   6       19.77       17.75      1.74 o
  -2   2   6      143.81      139.54      4.34 o
  -1   2   6       42.75       47.19      2.35 o
   0   2   6        1.92        1.41      1.47 o
   1   2   6        7.67        6.42      1.60 o
   2   2   6      162.26      158.75      5.26 o
   3   2   6       60.75       64.18      3.27 o
   4   2   6      152.48      146.62      5.20 o
   5   2   6      166.49      172.01     10.55 o
   6   2   6       98.10      107.37      8.10 o
   7   2   6       64.11       66.37      9.95 o
   8   2   6       54.15       54.93      6.73 o
   9   2   6        2.76        8.44      5.35 o
  10   2   6        0.03       -4.89      4.89 o
 -15   3   6       62.59       55.44      5.40 o
 -14   3   6       91.11      106.14      6.74 o
 -13   3   6        4.40        3.48      3.41 o
 -12   3   6      138.08      128.64      8.86 o
 -11   3   6      155.78      169.15      8.78 o
 -10   3   6       86.85       89.41      4.13 o
  -9   3   6      523.38      505.64     13.75 o
  -8   3   6      365.56      333.35      8.31 o
  -7   3   6      223.64      214.23      6.98 o
  -6   3   6     2016.68     2019.19     46.98 o
  -5   3   6      109.39       96.60      3.94 o
  -4   3   6       33.87       35.43      2.48 o
  -3   3   6      379.52      362.55      9.51 o
  -2   3   6      345.83      330.44      8.37 o
  -1   3   6       25.09       28.71      2.02 o
   0   3   6      339.41      312.89      8.09 o
   1   3   6      249.17      238.28      6.42 o
   2   3   6        0.42       -0.51      1.51 o
   3   3   6      208.61      205.89      6.47 o
   4   3   6     1017.50      974.23     26.47 o
   5   3   6       12.63       12.07      3.00 o
   6   3   6      461.65      503.69     23.69 o
   7   3   6      240.55      264.91     14.67 o
   8   3   6        7.09       11.65     12.11 o
   9   3   6       98.71       91.66      8.41 o
  10   3   6      125.04      119.77      9.77 o
 -15   4   6       14.59       17.45      5.35 o
 -14   4   6       58.04       68.61      5.82 o
 -13   4   6      295.69      321.16     13.31 o
 -12   4   6        5.47        3.46      3.25 o
 -11   4   6       26.37       29.22      3.43 o
 -10   4   6      684.90      692.20     25.28 o
  -9   4   6       35.15       43.29      4.59 o
  -8   4   6      242.71      249.54      7.87 o
  -7   4   6        4.03        7.23      1.92 o
  -6   4   6      358.94      359.51      9.52 o
  -5   4   6       15.27       13.71      2.05 o
  -4   4   6      872.36      877.60     22.79 o
  -3   4   6       90.89       81.34      4.09 o
  -2   4   6      202.76      187.40      5.98 o
  -1   4   6      645.35      639.71     15.98 o
   0   4   6      545.97      531.12     13.48 o
   1   4   6      210.23      206.03      5.73 o
   2   4   6      317.34      313.84      8.13 o
   3   4   6       43.53       39.80      2.62 o
   4   4   6       13.20       10.20      2.12 o
   5   4   6       44.28       55.68      4.12 o
   6   4   6      129.42      117.90      8.43 o
   7   4   6        4.34        4.94      4.43 o
   8   4   6      277.37      287.30     19.46 o
   9   4   6       60.92       60.31      7.32 o
  10   4   6       12.43        7.66      5.65 o
 -15   5   6        0.05        0.65      4.89 o
 -14   5   6        0.24       -0.07      3.30 o
 -13   5   6        0.72        3.30      3.32 o
 -12   5   6       31.24       32.77      4.14 o
 -11   5   6        0.74       -2.10      2.70 o
 -10   5   6       89.65       91.60      5.28 o
  -9   5   6       42.11       36.62      3.61 o
  -8   5   6        9.54       14.91      2.61 o
  -7   5   6      105.44      102.70      5.38 o
  -6   5   6      123.27      122.10      5.84 o
  -5   5   6      240.57      211.00      8.22 o
  -4   5   6      206.46      209.37      7.45 o
  -3   5   6       15.04       12.01      2.35 o
  -2   5   6       44.06       50.59      2.78 o
  -1   5   6        0.04       -1.00      1.68 o
   0   5   6       39.05       41.98      2.63 o
   1   5   6       67.91       64.88      4.21 o
   2   5   6      153.42      152.04      4.91 o
   3   5   6       24.34       24.21      2.43 o
   4   5   6       27.27       15.97      2.35 o
   5   5   6        0.02       -1.49      3.14 o
   6   5   6       75.42       78.04      7.01 o
   7   5   6       33.45       19.45      5.17 o
   8   5   6        0.92        1.69      4.86 o
   9   5   6        2.17        6.33      5.17 o
  10   5   6       10.85       16.00      5.91 o
 -14   6   6       46.65       58.80      5.57 o
 -13   6   6      120.20      136.93     10.03 o
 -12   6   6       34.14       32.68      4.32 o
 -11   6   6        9.56        7.64      3.03 o
 -10   6   6      228.80      231.68      9.06 o
  -9   6   6       92.59      110.79      8.30 o
  -8   6   6       88.18       83.49      4.39 o
  -7   6   6      385.28      369.21     13.03 o
  -6   6   6       20.53       24.90      3.09 o
  -5   6   6        1.52        1.55      2.41 o
  -4   6   6      812.86      798.97     25.25 o
  -3   6   6       32.82       33.75      2.85 o
  -2   6   6      202.07      180.78      6.78 o
  -1   6   6      179.53      169.45      6.43 o
   0   6   6      251.46      257.08      8.64 o
   1   6   6      325.27      336.31     12.56 o
   2   6   6      197.38      189.73      7.06 o
   3   6   6      132.99      139.07      7.51 o
   4   6   6        0.36        1.33      2.04 o
   5   6   6      367.74      348.92     13.01 o
   6   6   6      177.38      168.94     11.03 o
   7   6   6       66.91       86.02      7.63 o
   8   6   6      106.74      124.43     12.76 o
   9   6   6       34.24       21.65      5.65 o
  10   6   6       50.14       58.60      7.49 o
 -14   7   6       55.55       53.22      5.32 o
 -13   7   6        0.23        0.43      3.30 o
 -12   7   6      229.09      239.15     10.90 o
 -11   7   6      248.68      264.95     10.09 o
 -10   7   6        0.58        2.80      2.91 o
  -9   7   6      535.52      473.48     15.61 o
  -8   7   6      469.36      463.10     15.18 o
  -7   7   6       15.09        9.20      2.81 o
  -6   7   6      837.55      839.61     26.62 o
  -5   7   6      477.78      453.41     15.40 o
  -4   7   6       26.92       29.42      3.12 o
  -3   7   6      521.68      547.13     18.09 o
  -2   7   6      723.34      662.66     21.09 o
  -1   7   6        0.09       -1.09      2.01 o
   0   7   6      640.47      604.96     18.14 o
   1   7   6      471.85      486.54     18.54 o
   2   7   6        2.86       -0.14      2.59 o
   3   7   6      251.39      264.82     11.32 o
   4   7   6      423.12      420.88     15.41 o
   5   7   6       82.78       78.16      4.76 o
   6   7   6      138.74      137.53     13.84 o
   7   7   6      166.04      190.29     17.30 o
   8   7   6       15.48       20.33      8.22 o
   9   7   6       24.17       32.00      9.51 o
 -14   8   6        4.49        6.70      4.89 o
 -13   8   6       36.99       39.81      4.80 o
 -12   8   6        5.11        2.15      3.77 o
 -11   8   6       61.48       51.96      4.44 o
 -10   8   6      151.14      145.70      6.88 o
  -9   8   6        1.59       -0.06      2.59 o
  -8   8   6       14.24       17.96      3.75 o
  -7   8   6      147.70      143.87      6.78 o
  -6   8   6       23.75       27.34      3.30 o
  -5   8   6        0.63        3.66      2.49 o
  -4   8   6       42.43       48.90      4.06 o
  -3   8   6      175.17      169.32      7.20 o
  -2   8   6       37.07       41.08      3.34 o
  -1   8   6       28.60       27.91      2.97 o
   0   8   6       21.54       20.13      3.56 o
   1   8   6        3.95        4.20      2.28 o
   2   8   6      616.17      628.86     21.80 o
   3   8   6       22.78       17.55      3.49 o
   4   8   6        8.93        5.22      3.10 o
   5   8   6      184.53      196.71     11.33 o
   6   8   6        0.88       -6.49      6.49 o
   7   8   6       10.60       16.43      8.22 o
   8   8   6       61.90       75.25     10.81 o
   9   8   6        2.41        4.32      8.22 o
 -14   9   6       24.08       20.13      5.48 o
 -13   9   6        6.51        0.93      3.44 o
 -12   9   6       84.67       97.23      5.76 o
 -11   9   6       55.28       55.34      6.12 o
 -10   9   6        1.85       -0.90      3.00 o
  -9   9   6      101.75      106.06      5.65 o
  -8   9   6      134.19      143.73      6.68 o
  -7   9   6       23.29       23.52      3.26 o
  -6   9   6      108.29      115.24      5.74 o
  -5   9   6      203.92      181.95      7.55 o
  -4   9   6       16.05        8.37      2.67 o
  -3   9   6      368.87      354.26     12.42 o
  -2   9   6      263.92      272.86     12.11 o
  -1   9   6       20.31       15.66      2.75 o
   0   9   6       70.05       69.47      4.28 o
   1   9   6      819.45      765.08     29.22 o
   2   9   6        7.07        9.05      3.37 o
   3   9   6       67.95       67.17      4.81 o
   4   9   6      128.72      124.92      8.03 o
   5   9   6       78.92       64.64      5.17 o
   6   9   6       72.47       69.37      6.54 o
   7   9   6       56.84       66.60     10.81 o
   8   9   6        5.94       12.54      7.78 o
   9   9   6       32.63       28.98      9.51 o
 -13  10   6       63.22       59.33      5.57 o
 -12  10   6       19.78       23.59      3.80 o
 -11  10   6      150.92      155.29      7.35 o
 -10  10   6      235.91      215.67      8.85 o
  -9  10   6       13.69       17.39      3.31 o
  -8  10   6      263.15      241.86      9.28 o
  -7  10   6      586.89      558.93     20.62 o
  -6  10   6      156.56      144.89      7.30 o
  -5  10   6      226.46      214.57      9.93 o
  -4  10   6      794.36      795.38     26.28 o
  -3  10   6      770.83      724.20     23.21 o
  -2  10   6      266.39      269.57     10.11 o
  -1  10   6      972.97      942.36     35.04 o
   0  10   6      156.16      163.33      7.07 o
   1  10   6       93.32      106.54      6.66 o
   2  10   6      790.22      760.15     26.76 o
   3  10   6      158.67      183.83      9.69 o
   4  10   6       16.56       19.43      3.80 o
   5  10   6      371.44      383.57     15.20 o
   6  10   6      123.82      135.48     12.67 o
   7  10   6        2.10        5.19      7.78 o
   8  10   6      164.85      154.40     15.57 o
 -13  11   6        5.18        4.85      4.67 o
 -12  11   6        6.65        1.71      3.22 o
 -11  11   6       24.24       20.30      4.68 o
 -10  11   6       64.18       49.75      4.37 o
  -9  11   6       34.56       28.60      3.64 o
  -8  11   6       78.22       66.93      5.18 o
  -7  11   6       33.24       33.52      4.15 o
  -6  11   6      251.24      239.07      9.51 o
  -5  11   6      469.05      448.41     15.36 o
  -4  11   6      161.79      144.45      6.76 o
  -3  11   6        5.12        8.89      2.87 o
  -2  11   6      233.60      245.28      9.45 o
  -1  11   6       40.75       30.24      3.45 o
   0  11   6      164.08      171.55      7.37 o
   1  11   6       60.38       61.36      7.53 o
   2  11   6       67.75       61.61      5.76 o
   3  11   6      258.31      252.94     11.23 o
   4  11   6      234.80      246.22     11.01 o
   5  11   6       15.61       24.18      4.10 o
   6  11   6        8.62        8.17      3.75 o
   7  11   6       32.28       26.81      9.08 o
   8  11   6        5.77        7.78      8.65 o
 -12  12   6        0.23        0.35      3.42 o
 -11  12   6       49.59       48.96      4.50 o
 -10  12   6       38.28       35.81      4.08 o
  -9  12   6        1.68        2.72      2.87 o
  -8  12   6       26.42       34.46      3.76 o
  -7  12   6       33.22       27.30      3.95 o
  -6  12   6       81.55       67.74      4.74 o
  -5  12   6       17.59       14.68      3.14 o
  -4  12   6      118.81      108.55      5.75 o
  -3  12   6        3.70        3.29      2.62 o
  -2  12   6        5.64        5.80      2.82 o
  -1  12   6      280.55      267.10     11.27 o
   0  12   6        0.10       -0.98      2.98 o
   1  12   6        8.80        8.94      3.62 o
   2  12   6       21.74       19.71      3.87 o
   3  12   6       40.41       30.33      4.44 o
   4  12   6       10.84       13.53      3.64 o
   5  12   6        0.95        1.51      3.33 o
   6  12   6       33.16       32.70      4.63 o
   7  12   6        0.18       -5.19      6.92 o
   8  12   6       14.68       29.41      9.95 o
 -12  13   6       87.83      107.15      8.80 o
 -11  13   6       57.64       55.32      5.37 o
 -10  13   6       58.12       72.66      5.15 o
  -9  13   6       82.46       97.55      5.73 o
  -8  13   6      270.82      276.32     10.50 o
  -7  13   6        4.37        2.43      5.13 o
  -6  13   6      316.64      303.16     13.15 o
  -5  13   6      354.10      309.10     11.60 o
  -4  13   6       12.80       12.85      3.11 o
  -3  13   6      118.84      121.04      6.84 o
  -2  13   6      296.94      282.39     11.86 o
  -1  13   6       47.83       27.52      3.93 o
   0  13   6      343.85      341.25     13.79 o
   1  13   6      214.44      214.02      9.88 o
   2  13   6       96.62       95.16      6.39 o
   3  13   6      256.45      270.97     11.95 o
   4  13   6      271.28      286.25     12.29 o
   5  13   6        1.31       -1.98      3.34 o
   6  13   6       70.43       58.29      5.55 o
   7  13   6       51.48       47.57     10.38 o
 -11  14   6       22.46       19.17      3.94 o
 -10  14   6       67.49       76.04      6.16 o
  -9  14   6       17.97       18.34      3.70 o
  -8  14   6      117.01      109.74      6.04 o
  -7  14   6      105.51      108.56      7.14 o
  -6  14   6       45.33       45.39      4.71 o
  -5  14   6       86.11       91.29      6.07 o
  -4  14   6      271.84      260.26     11.42 o
  -3  14   6      128.04      125.22     12.69 o
  -2  14   6      204.49      217.13     10.03 o
  -1  14   6      252.29      246.97      9.36 o
   0  14   6       45.52       60.06      5.46 o
   1  14   6       33.60       46.75      5.31 o
   2  14   6      262.09      258.56     11.46 o
   3  14   6        7.30        7.41      4.37 o
   4  14   6        5.34        6.57      3.79 o
   5  14   6       80.61       96.15      6.70 o
   6  14   6       22.81       23.32      4.54 o
   7  14   6        3.32       -4.76      8.22 o
 -11  15   6        3.11        2.69      3.63 o
 -10  15   6        2.64        5.22      3.62 o
  -9  15   6        1.29       -2.32      3.17 o
  -8  15   6        1.99       -3.01      3.01 o
  -7  15   6        0.28       -3.08      3.08 o
  -6  15   6        1.13       -0.28      3.29 o
  -5  15   6        2.49        1.84      5.02 o
  -4  15   6        0.99       -1.11      3.22 o
  -3  15   6       16.26       12.78      3.79 o
  -2  15   6        7.07        6.98      3.55 o
  -1  15   6        2.11        5.36      4.37 o
   0  15   6        4.66        3.89      3.62 o
   1  15   6       20.94       18.83      4.19 o
   2  15   6       10.21       14.24      4.29 o
   3  15   6        8.14        8.01      4.16 o
   4  15   6        0.94       -0.59      3.64 o
   5  15   6        9.95        5.54      3.85 o
   6  15   6        1.44       -1.80      4.06 o
 -10  16   6       30.42       36.17      4.47 o
  -9  16   6        0.83       -3.12      3.12 o
  -8  16   6       36.05       40.73      4.37 o
  -7  16   6       26.69       28.12      4.55 o
  -6  16   6       16.89       19.86      4.15 o
  -5  16   6       12.27       13.76      3.94 o
  -4  16   6      172.99      183.54     11.27 o
  -3  16   6       29.99       31.27      4.49 o
  -2  16   6       16.19       22.44      5.01 o
  -1  16   6      221.84      233.35     10.95 o
   0  16   6       70.33       76.56      6.24 o
   1  16   6        7.63       11.46      4.32 o
   2  16   6      372.19      355.99     14.77 o
   3  16   6        0.29       -3.77      3.87 o
   4  16   6        4.36        4.24      4.01 o
   5  16   6       44.00       54.03      5.67 o
  -9  17   6       34.92       43.76      4.65 o
  -8  17   6      221.69      213.10      9.68 o
  -7  17   6        3.94       -1.57      4.96 o
  -6  17   6       79.72       83.74      8.60 o
  -5  17   6       97.10       77.37      6.01 o
  -4  17   6        0.73        0.01      3.52 o
  -3  17   6      164.86      177.82      9.90 o
  -2  17   6      222.32      236.52     12.30 o
  -1  17   6       11.53        4.22      4.13 o
   0  17   6      333.03      357.91     24.71 o
   1  17   6      163.46      157.01      8.72 o
   2  17   6        6.41       10.02      4.57 o
   3  17   6       50.06       46.81      5.73 o
   4  17   6       85.95       99.50      7.14 o
  -8  18   6       15.10       19.85      3.87 o
  -7  18   6       10.21       20.05      4.35 o
  -6  18   6        4.05        4.01      3.70 o
  -5  18   6        3.45       -1.77      3.63 o
  -4  18   6       60.32       51.71      5.33 o
  -3  18   6        1.35        1.39      6.71 o
  -2  18   6       35.54       22.15      4.34 o
  -1  18   6       60.80       57.89      5.87 o
   0  18   6        2.12       12.54      4.51 o
   1  18   6       29.48       36.23      5.16 o
   2  18   6       25.17       18.02      4.69 o
   3  18   6        9.06        7.59      4.38 o
  -7  19   6       59.69       69.20      9.95 o
  -6  19   6        3.80        2.90      4.10 o
  -5  19   6       30.31       27.36      4.94 o
  -4  19   6        0.36        6.06      4.06 o
  -3  19   6       26.09       28.66      4.86 o
  -2  19   6      109.54      121.20      7.90 o
  -1  19   6        9.22       11.12      4.98 o
   0  19   6       26.65       37.83      5.55 o
   1  19   6       66.41       69.45      6.48 o
   2  19   6        3.95       -1.70      4.90 o
  -4  20   6      134.59      140.08      8.46 o
  -3  20   6       24.71       31.89      5.20 o
  -2  20   6       13.25       19.02      5.21 o
  -1  20   6      157.77      171.60      9.73 o
 -14   1   7       42.89       42.01      5.16 o
 -13   1   7       19.58       22.23      4.07 o
 -12   1   7       65.01       52.40      4.37 o
 -11   1   7      257.40      280.64     10.43 o
 -10   1   7        7.97        8.98      2.64 o
  -9   1   7      187.86      200.04      6.61 o
  -8   1   7      388.05      374.38      9.74 o
  -7   1   7      177.98      197.50      8.57 o
  -6   1   7     1174.01     1216.40     31.72 o
  -5   1   7      242.48      243.03      6.91 o
  -4   1   7        9.44       10.94      1.99 o
  -3   1   7        0.80        1.88      1.75 o
  -2   1   7      564.92      562.92     13.78 o
  -1   1   7      123.10      127.77      4.44 o
   0   1   7       26.97       26.26      2.27 o
   1   1   7      389.32      368.58     10.59 o
   2   1   7      272.95      276.18      9.77 o
   3   1   7      403.82      425.59     20.49 o
   4   1   7      348.00      341.52     17.28 o
   5   1   7       34.84       40.20      5.96 o
   6   1   7      188.73      168.75     11.16 o
   7   1   7      201.25      218.20     13.30 o
   8   1   7        3.84       10.09      5.65 o
 -14   2   7       24.18       22.14      4.56 o
 -13   2   7      176.49      189.34      9.40 o
 -12   2   7      142.26      143.63      8.25 o
 -11   2   7       28.85       34.70      3.86 o
 -10   2   7      349.96      361.96     12.69 o
  -9   2   7      262.93      278.25      8.70 o
  -8   2   7       77.59       93.35      3.63 o
  -7   2   7      447.79      466.35     12.16 o
  -6   2   7       36.98       38.86      3.05 o
  -5   2   7      159.58      164.54      6.01 o
  -4   2   7     1094.70     1139.13     26.50 o
  -3   2   7      455.35      467.11     11.66 o
  -2   2   7        1.48        0.97      1.70 o
  -1   2   7      426.64      441.42     10.97 o
   0   2   7      599.69      603.81     14.56 o
   1   2   7        9.86        7.94      2.21 o
   2   2   7      361.92      340.76     13.39 o
   3   2   7      512.93      501.25     23.39 o
   4   2   7      102.84      112.20      8.41 o
   5   2   7      170.19      165.23     11.01 o
   6   2   7      101.02       98.94      8.55 o
   7   2   7        4.32       -1.63      5.04 o
   8   2   7       59.41       55.00      7.49 o
 -14   3   7       23.18       19.25      4.41 o
 -13   3   7        0.32        2.36      3.57 o
 -12   3   7       26.23       26.98      4.41 o
 -11   3   7        3.52        3.11      3.02 o
 -10   3   7        3.86        1.84      2.93 o
  -9   3   7       34.04       35.87      3.71 o
  -8   3   7       23.73       13.06      3.04 o
  -7   3   7       45.36       44.74      3.93 o
  -6   3   7        0.36       -2.13      2.38 o
  -5   3   7       57.38       59.49      3.89 o
  -4   3   7      228.34      219.73      7.20 o
  -3   3   7       14.41       14.43      2.30 o
  -2   3   7      121.24      114.86      4.01 o
  -1   3   7       37.43       39.25      2.44 o
   0   3   7      199.46      205.15      6.02 o
   1   3   7       62.15       57.28      3.20 o
   2   3   7        2.33        1.80      3.03 o
   3   3   7        0.42       -0.02      3.03 o
   4   3   7       20.09       20.23      5.17 o
   5   3   7      106.71       99.98      7.93 o
   6   3   7       32.14       35.50      5.96 o
   7   3   7       66.25       68.75      7.45 o
   8   3   7        4.54        0.22      5.20 o
 -14   4   7       17.44       16.54      6.09 o
 -13   4   7       42.97       47.90      5.16 o
 -12   4   7       37.13       44.78      4.82 o
 -11   4   7        1.83        1.22      3.12 o
 -10   4   7      249.47      254.24      9.82 o
  -9   4   7      107.55      109.18      7.98 o
  -8   4   7        3.02        6.34      3.00 o
  -7   4   7      335.26      324.35     13.07 o
  -6   4   7      226.82      210.92     10.02 o
  -5   4   7       60.40       57.74      3.87 o
  -4   4   7      107.75      116.49      5.29 o
  -3   4   7       21.64       19.06      2.78 o
  -2   4   7        6.17        3.85      2.44 o
  -1   4   7       53.92       51.03      3.54 o
   0   4   7       90.33       93.95      4.18 o
   1   4   7        3.02       -2.11      2.11 o
   2   4   7       14.83       16.16      2.79 o
   3   4   7      380.66      370.37     14.54 o
   4   4   7       55.17       41.55      6.05 o
   5   4   7        0.90       -0.91      4.43 o
   6   4   7      156.48      148.04     10.38 o
   7   4   7        2.54       -1.51      4.89 o
   8   4   7       41.20       42.70      6.88 o
 -14   5   7       75.49       74.65     13.19 o
 -13   5   7       16.25       12.71      4.07 o
 -12   5   7      151.98      169.85      8.82 o
 -11   5   7      177.25      179.86      7.97 o
 -10   5   7       86.86       91.33      5.57 o
  -9   5   7      185.41      199.85      8.43 o
  -8   5   7      439.83      454.12     15.18 o
  -7   5   7       13.11        4.90      3.25 o
  -6   5   7      142.65      139.54      7.40 o
  -5   5   7      461.28      448.62     16.97 o
  -4   5   7        9.36        6.26      2.70 o
  -3   5   7      280.51      258.47      9.09 o
  -2   5   7      286.81      280.15      9.71 o
  -1   5   7      148.07      134.70      6.47 o
   0   5   7      294.72      303.07     10.20 o
   1   5   7      675.02      670.10     21.64 o
   2   5   7        9.89       11.08      2.87 o
   3   5   7       18.96       23.09      3.64 o
   4   5   7      362.65      361.99     26.38 o
   5   5   7      156.15      150.94     15.14 o
   6   5   7      135.35      147.91     15.14 o
   7   5   7       39.98       46.71      9.51 o
   8   5   7       14.78       21.19      8.65 o
 -13   6   7       48.59       60.75      5.66 o
 -12   6   7       62.84       73.37      5.31 o
 -11   6   7       21.89       21.69      3.72 o
 -10   6   7       54.10       71.37      6.68 o
  -9   6   7      133.18      139.46      6.69 o
  -8   6   7       97.84      106.70      5.57 o
  -7   6   7        2.85        3.17      3.16 o
  -6   6   7       92.40      110.70      6.57 o
  -5   6   7        3.08        2.42      3.07 o
  -4   6   7      265.56      278.36     11.56 o
  -3   6   7      248.26      237.37      9.12 o
  -2   6   7      222.75      203.93      7.64 o
  -1   6   7      381.06      382.30     12.28 o
   0   6   7       27.38       27.15      3.08 o
   1   6   7        1.43        6.52      3.47 o
   2   6   7      279.26      285.11     12.78 o
   3   6   7       72.41       81.92      7.35 o
   4   6   7       23.36       19.14      4.87 o
   5   6   7       71.32       69.63     11.24 o
   6   6   7      132.02      144.88     14.70 o
   7   6   7       46.20       38.49      9.95 o
   8   6   7       47.42       49.30     10.81 o
 -13   7   7        0.02       -1.69      3.88 o
 -12   7   7        8.19       14.00      3.78 o
 -11   7   7       13.79       17.43      3.61 o
 -10   7   7       83.77       76.79      5.18 o
  -9   7   7      113.85      113.22      6.10 o
  -8   7   7       19.28       17.73      4.00 o
  -7   7   7       20.19       17.79      3.57 o
  -6   7   7        2.43        3.65      3.41 o
  -5   7   7        5.82        5.88      3.23 o
  -4   7   7      175.60      173.32      8.48 o
  -3   7   7       31.28       25.17      3.37 o
  -2   7   7        2.65        0.40      2.61 o
  -1   7   7       96.18       96.46      5.87 o
   0   7   7       15.55        9.82      2.73 o
   1   7   7       37.36       44.26      7.07 o
   2   7   7       33.90       35.54      5.32 o
   3   7   7       51.96       47.70      5.84 o
   4   7   7       29.54       24.88      4.98 o
   5   7   7        0.21       -4.32      6.49 o
   6   7   7        6.74        5.62      8.22 o
   7   7   7       18.20       21.62      8.65 o
 -13   8   7      125.61      139.58      8.15 o
 -12   8   7       31.20       29.76      4.12 o
 -11   8   7       19.75       18.64      6.87 o
 -10   8   7      202.25      192.20      8.31 o
  -9   8   7       63.86       72.93      5.93 o
  -8   8   7       14.43       15.37      4.84 o
  -7   8   7      223.37      230.24     10.47 o
  -6   8   7      257.13      244.05     10.72 o
  -5   8   7        0.16       -2.90      3.80 o
  -4   8   7      398.07      393.65     15.52 o
  -3   8   7      445.53      435.99     15.07 o
  -2   8   7       54.40       52.90      5.31 o
  -1   8   7      519.90      527.16     17.74 o
   0   8   7      240.33      242.97      9.60 o
   1   8   7        2.89       -3.84      4.54 o
   2   8   7      391.70      392.72     16.53 o
   3   8   7      126.50      136.20      9.32 o
   4   8   7       28.62       28.18      5.50 o
   5   8   7       27.14       32.00      9.51 o
   6   8   7      313.19      313.55     24.65 o
   7   8   7        1.16       16.00      9.51 o
 -12   9   7       36.77       42.51      4.58 o
 -11   9   7       41.55       37.16      5.31 o
 -10   9   7        1.52        4.25      3.03 o
  -9   9   7       11.74       10.18      3.22 o
  -8   9   7      314.77      308.97     12.97 o
  -7   9   7       23.31       26.41      8.88 o
  -6   9   7      165.83      157.30     11.85 o
  -5   9   7      523.35      525.20     19.70 o
  -4   9   7       27.06       21.74      3.70 o
  -3   9   7      129.91      124.50      7.03 o
  -2   9   7      384.18      398.69     14.23 o
  -1   9   7       36.79       32.44      4.43 o
   0   9   7      273.18      265.74     12.36 o
   1   9   7      209.76      204.29     11.75 o
   2   9   7       75.20       74.31      6.84 o
   3   9   7       68.68       81.20      7.45 o
   4   9   7      319.84      315.36     16.48 o
   5   9   7       25.77       18.16      8.65 o
   6   9   7       21.07       37.63      9.95 o
   7   9   7       77.28      109.85     13.84 o
 -12  10   7        4.77        3.46      3.56 o
 -11  10   7        3.80        4.07      3.40 o
 -10  10   7       14.39       16.39      3.52 o
  -9  10   7        1.99        0.08      3.03 o
  -8  10   7       20.08       25.44      4.39 o
  -7  10   7        4.00        0.77      3.42 o
  -6  10   7       46.90       48.63      5.24 o
  -5  10   7      113.25      102.73      9.84 o
  -4  10   7        0.06        2.29      3.19 o
  -3  10   7        4.42        1.86      3.08 o
  -2  10   7        6.44        7.51      3.50 o
  -1  10   7        2.01        4.11      2.90 o
   0  10   7       47.56       35.96      5.84 o
   1  10   7        8.84        8.65      6.27 o
   2  10   7       19.32       26.46      5.29 o
   3  10   7        1.69        6.32      4.36 o
   4  10   7        1.56        6.42      9.30 o
   5  10   7       11.10       16.87      9.08 o
   6  10   7        0.28       -7.78      7.78 o
 -12  11   7       20.05       16.06      4.31 o
 -11  11   7      104.38      119.33      6.69 o
 -10  11   7        2.17        5.28      3.18 o
  -9  11   7       92.50       91.87      5.68 o
  -8  11   7      147.10      165.01      8.92 o
  -7  11   7       43.89       38.43      4.86 o
  -6  11   7      118.12      113.34     13.46 o
  -5  11   7      272.66      269.82     11.79 o
  -4  11   7       26.12       16.51      3.85 o
  -3  11   7       38.23       46.51      4.55 o
  -2  11   7      311.46      300.19     12.52 o
  -1  11   7       42.34       42.45      4.51 o
   0  11   7       41.52       43.04      6.22 o
   1  11   7      154.34      151.34     13.84 o
   2  11   7       83.68       82.03      7.69 o
   3  11   7        6.62       10.08      4.87 o
   4  11   7      225.54      241.39     13.72 o
   5  11   7       12.57       12.13      5.62 o
   6  11   7       14.02       11.68      8.65 o
 -11  12   7       11.06        5.12      3.42 o
 -10  12   7       38.20       40.04      4.41 o
  -9  12   7       26.76       29.41      4.11 o
  -8  12   7       10.63        8.82      4.10 o
  -7  12   7      116.36      100.71     11.84 o
  -6  12   7      267.11      260.62     11.52 o
  -5  12   7       15.49       25.94      4.24 o
  -4  12   7      210.38      221.07     10.21 o
  -3  12   7      286.92      256.98     11.45 o
  -2  12   7        2.42        3.52      3.29 o
  -1  12   7      340.21      315.31     16.34 o
   0  12   7       89.64      102.18     14.92 o
   1  12   7        5.95        9.47      9.73 o
   2  12   7      343.24      376.51     18.93 o
   3  12   7       15.57       25.42      5.79 o
   4  12   7        0.51        2.72      4.73 o
   5  12   7       68.70       72.83      7.76 o
 -10  13   7        0.33       -3.34      3.34 o
  -9  13   7        1.57        5.21      3.52 o
  -8  13   7       37.45       43.11      5.02 o
  -7  13   7        5.69        5.22      3.75 o
  -6  13   7        0.43        1.82      3.34 o
  -5  13   7       57.85       59.56      7.51 o
  -4  13   7        0.06        3.90      3.48 o
  -3  13   7       23.11       26.23      4.14 o
  -2  13   7        8.52       11.43      3.85 o
  -1  13   7        7.79        5.88      4.86 o
   0  13   7       22.56       38.33      6.22 o
   1  13   7        4.92       -3.26      4.47 o
   2  13   7       13.35       10.51      5.09 o
   3  13   7        1.60        9.11      5.17 o
   4  13   7       20.77       30.80      6.44 o
   5  13   7        0.51       -1.30      6.92 o
 -10  14   7       13.58       14.35      3.96 o
  -9  14   7       18.99       16.12      3.90 o
  -8  14   7       19.95       21.87      4.54 o
  -7  14   7       11.90       10.01      4.04 o
  -6  14   7       51.60       43.19      5.62 o
  -5  14   7       14.94       12.66      4.06 o
  -4  14   7       38.25       31.56      7.13 o
  -3  14   7       47.36       44.82      5.00 o
  -2  14   7        1.87        1.50      3.52 o
  -1  14   7       26.28       18.84      5.48 o
   0  14   7       27.35       17.73      5.50 o
   1  14   7        1.72        3.50      5.09 o
   2  14   7        5.67       -1.27      7.57 o
   3  14   7       33.32       36.24      6.71 o
   4  14   7        7.59       12.72      7.57 o
  -9  15   7        3.32        5.65      4.00 o
  -8  15   7      163.92      173.81     17.03 o
  -7  15   7        8.72        5.11      3.90 o
  -6  15   7       54.30       57.42      5.57 o
  -5  15   7      111.01      108.64      7.10 o
  -4  15   7        2.26       -1.06      3.59 o
  -3  15   7       30.27       34.00      4.75 o
  -2  15   7      169.42      184.84     24.22 o
  -1  15   7       23.53       18.06      6.92 o
   0  15   7       14.02       16.89      5.79 o
   1  15   7      166.70      180.75     11.91 o
   2  15   7       13.94       12.61      5.48 o
   3  15   7       18.34       22.77      6.22 o
  -8  16   7        2.15        0.24      3.71 o
  -7  16   7        8.18       12.20      4.35 o
  -6  16   7       51.04       68.57      6.21 o
  -5  16   7        3.94       -0.43      3.85 o
  -4  16   7       30.62       35.05      4.86 o
  -3  16   7       88.29       69.90      6.08 o
  -2  16   7        5.96        3.30      5.35 o
  -1  16   7       85.02       89.01     13.62 o
   0  16   7       41.51       46.72      6.84 o
   1  16   7        0.09        8.21      5.60 o
   2  16   7       44.20       44.80     15.14 o
  -6  17   7       23.63       25.94      4.86 o
  -5  17   7        0.26        0.48      4.13 o
  -4  17   7        0.01       -1.27      3.93 o
  -3  17   7        0.14       -0.50      3.94 o
  -2  17   7       14.47       21.32      5.91 o
  -1  17   7        4.73        6.26      5.48 o
   0  17   7        0.16       -5.19      5.19 o
   1  17   7        8.14       22.74      6.53 o
  -4  18   7       81.89      106.27      7.41 o
  -3  18   7       99.95      105.99     16.43 o
  -2  18   7       16.75       16.20      7.57 o
 -13   0   8       56.03       57.09      9.95 o
 -12   0   8      135.89      175.16     16.00 o
 -11   0   8        0.12        0.43      6.49 o
 -10   0   8      366.50      380.15     26.81 o
  -9   0   8       84.36       74.82     10.38 o
  -8   0   8       10.94        8.71      3.55 o
  -7   0   8      785.53      783.56     34.39 o
  -6   0   8      162.07      167.62     10.40 o
  -5   0   8       24.07       19.39      3.82 o
  -4   0   8       64.40       71.79      6.71 o
  -3   0   8     1111.90     1105.03     46.76 o
  -2   0   8      269.62      255.78     13.30 o
  -1   0   8      201.41      198.48     11.46 o
   0   0   8      485.85      495.98     22.62 o
   1   0   8      133.65      145.67      9.47 o
   2   0   8       58.11       65.30      9.51 o
   3   0   8      689.72      685.49     44.11 o
   4   0   8       16.16       24.22      8.22 o
   5   0   8       16.90       11.24      7.78 o
   6   0   8      146.65      146.18     15.14 o
 -12   1   8       15.90       13.69      5.35 o
 -11   1   8       70.71       74.64      5.32 o
 -10   1   8        8.18       11.93      3.28 o
  -9   1   8       69.78       64.58      4.73 o
  -8   1   8       97.30      101.92      5.72 o
  -7   1   8       30.31       40.50      4.81 o
  -6   1   8       85.39       87.48      5.98 o
  -5   1   8      253.00      250.32     10.98 o
  -4   1   8       89.65      100.37      4.82 o
  -3   1   8       43.91       48.98      3.56 o
  -2   1   8       71.96       82.84      6.99 o
  -1   1   8      290.98      281.59     10.16 o
   0   1   8        0.73       -2.80      2.80 o
   1   1   8      194.67      214.45      9.96 o
   2   1   8       72.74       69.88      7.03 o
   3   1   8       11.32        2.86      4.73 o
   4   1   8       59.41       69.33      7.34 o
   5   1   8       38.78       40.21      6.57 o
   6   1   8        0.62       -6.49      6.49 o
 -12   2   8       17.90       17.27      4.38 o
 -11   2   8        0.72        2.43      3.33 o
 -10   2   8       49.16       50.56      4.50 o
  -9   2   8        3.19        4.86      3.17 o
  -8   2   8       24.54       26.84      3.72 o
  -7   2   8      183.05      168.90      8.82 o
  -6   2   8       20.06       13.97      3.89 o
  -5   2   8       15.62       11.80      3.73 o
  -4   2   8       51.23       62.91      5.41 o
  -3   2   8       68.47       66.35      5.16 o
  -2   2   8       43.63       49.39      4.00 o
  -1   2   8       74.21       79.53      5.57 o
   0   2   8       43.31       49.04      4.64 o
   1   2   8       13.81        5.22      4.36 o
   2   2   8       30.25       18.60      7.35 o
   3   2   8       73.01       75.68     10.81 o
   4   2   8       52.09       50.17      9.95 o
   5   2   8        9.22        2.59      7.35 o
   6   2   8        5.04       -2.59      7.78 o
 -12   3   8       22.70       19.17      7.00 o
 -11   3   8      209.37      229.03      9.55 o
 -10   3   8       38.72       42.72      4.34 o
  -9   3   8      126.78      149.09      7.08 o
  -8   3   8      219.91      222.01      9.08 o
  -7   3   8      146.43      145.82     11.54 o
  -6   3   8      171.02      180.55      8.25 o
  -5   3   8      369.39      368.61     13.41 o
  -4   3   8      104.59      113.87      6.06 o
  -3   3   8       11.93       15.12      3.82 o
  -2   3   8      240.81      247.02     10.81 o
  -1   3   8      473.28      480.65     18.05 o
   0   3   8       11.70       13.18      4.23 o
   1   3   8      391.74      425.71     27.68 o
   2   3   8      193.80      189.87     11.00 o
   3   3   8       18.66       13.84      7.78 o
   4   3   8      137.65      133.64     14.27 o
   5   3   8       92.24       98.61     12.54 o
   6   3   8        6.02        5.62      8.65 o
 -12   4   8       40.51       53.70      4.87 o
 -11   4   8        6.23        3.59      3.68 o
 -10   4   8       96.81      120.45      8.43 o
  -9   4   8      146.55      155.74     10.86 o
  -8   4   8        0.42        1.96      3.37 o
  -7   4   8      111.79      135.96      7.65 o
  -6   4   8       48.96       51.03      7.44 o
  -5   4   8      102.02      109.00      6.66 o
  -4   4   8      152.52      150.29      7.28 o
  -3   4   8      422.30      440.43     15.50 o
  -2   4   8        0.48       -3.23      3.23 o
  -1   4   8       96.39       85.15      5.71 o
   0   4   8      222.65      233.00     10.31 o
   1   4   8        5.36        0.93      4.15 o
   2   4   8       26.39       26.67      7.35 o
   3   4   8      113.24      121.96     13.41 o
   4   4   8      106.43      106.82     13.41 o
   5   4   8       31.00       35.90      9.51 o
   6   4   8       84.75       75.25     11.68 o
 -12   5   8        0.12        1.67      3.45 o
 -11   5   8        0.37        4.44      3.48 o
 -10   5   8        0.24       -1.09      3.17 o
  -9   5   8        1.08        7.36      4.00 o
  -8   5   8        0.31        1.02      3.73 o
  -7   5   8        0.04       -3.41      3.41 o
  -6   5   8        0.49        4.23      3.64 o
  -5   5   8       36.97       37.07      4.57 o
  -4   5   8        0.45        2.06      3.48 o
  -3   5   8       71.22       61.50      4.71 o
  -2   5   8        9.81        4.50      3.43 o
  -1   5   8        0.33       -3.08      3.08 o
   0   5   8        3.94        5.93      4.32 o
   1   5   8        0.08       -2.16      4.15 o
   2   5   8        0.97        3.32      4.47 o
   3   5   8        3.49        6.05      7.78 o
   4   5   8       11.73       10.81      8.22 o
   5   5   8        1.92        7.35      7.78 o
 -12   6   8       30.08       26.41      4.44 o
 -11   6   8        8.45       13.30      3.88 o
 -10   6   8       80.41       88.55      5.65 o
  -9   6   8       72.55       74.01      7.99 o
  -8   6   8        0.02       -0.21      3.66 o
  -7   6   8       47.05       45.84      6.73 o
  -6   6   8       38.09       34.47      4.66 o
  -5   6   8      241.25      249.71     11.32 o
  -4   6   8      375.00      387.39     15.47 o
  -3   6   8      128.24      149.34      7.98 o
  -2   6   8        1.16        2.77      3.45 o
  -1   6   8      168.38      175.82      8.73 o
   0   6   8      291.07      298.12     15.57 o
   1   6   8        0.96       -5.62      5.62 o
   2   6   8       43.57       43.49      5.91 o
   3   6   8      107.05       98.17     12.11 o
   4   6   8        2.17        0.86      7.78 o
   5   6   8        1.63       11.68      9.08 o
 -11   7   8      165.27      195.93      8.88 o
 -10   7   8       29.28       32.23      4.21 o
  -9   7   8        6.59       12.36      3.47 o
  -8   7   8      146.21      143.95      8.07 o
  -7   7   8      178.25      184.98      9.31 o
  -6   7   8       21.88       15.58      5.30 o
  -5   7   8      240.81      244.61     11.23 o
  -4   7   8       54.45       58.37      7.54 o
  -3   7   8       31.81       32.87      4.48 o
  -2   7   8      202.34      219.75     12.96 o
  -1   7   8       81.81       88.34      6.80 o
   0   7   8       27.93       19.03      5.09 o
   1   7   8      259.33      265.33     16.43 o
   2   7   8       66.04       76.63     10.38 o
   3   7   8        8.39        4.60      4.78 o
   4   7   8      170.89      192.89     18.60 o
   5   7   8      159.07      149.21     16.43 o
 -11   8   8       17.02       21.55      4.43 o
 -10   8   8        0.93        6.22      3.50 o
  -9   8   8       55.36       59.86      6.18 o
  -8   8   8       19.91       19.53      6.61 o
  -7   8   8       39.19       51.76     10.16 o
  -6   8   8      135.48      131.32     11.15 o
  -5   8   8        2.96       -1.75      3.98 o
  -4   8   8        6.83        3.45      3.73 o
  -3   8   8      141.16      140.86      7.87 o
  -2   8   8       10.66       14.25      4.08 o
  -1   8   8       39.98       27.22      5.62 o
   0   8   8        1.22        0.76      4.24 o
   1   8   8       26.74       29.60      5.40 o
   2   8   8       21.64       17.44      5.40 o
   3   8   8       14.00       24.85      5.71 o
   4   8   8       18.92       25.08      9.51 o
   5   8   8       12.11       18.16      9.51 o
 -11   9   8       36.81       44.24      4.94 o
 -10   9   8       14.63        9.42      3.74 o
  -9   9   8        9.17       13.65      3.80 o
  -8   9   8       26.61       27.64      6.02 o
  -7   9   8       41.20       34.76      4.64 o
  -6   9   8        1.57        5.20      3.98 o
  -5   9   8       12.12       12.36      4.04 o
  -4   9   8       76.67       85.17      6.03 o
  -3   9   8        1.18       -1.83      3.59 o
  -2   9   8      145.06      154.70      8.31 o
  -1   9   8       17.22       26.72      6.92 o
   0   9   8        7.32       15.57      5.29 o
   1   9   8       68.98       84.83      7.88 o
   2   9   8       16.28       20.27      5.50 o
   3   9   8        1.39        0.31      4.96 o
   4   9   8       10.29        6.05      9.08 o
 -10  10   8       39.18       32.16      4.39 o
  -9  10   8      120.50      130.69      7.02 o
  -8  10   8        1.79       -2.60      3.85 o
  -7  10   8       11.08       20.36      4.41 o
  -6  10   8      326.17      322.08     13.88 o
  -5  10   8        5.89        6.71      3.91 o
  -4  10   8      106.41      119.61      7.28 o
  -3  10   8      224.32      250.30     11.45 o
  -2  10   8        1.99        2.96      3.73 o
  -1  10   8      125.82      126.46      9.47 o
   0  10   8      124.72      132.63      9.47 o
   1  10   8       17.80       26.91      5.62 o
   2  10   8       62.20       67.08      9.51 o
   3  10   8      196.04      213.62     13.24 o
   4  10   8        0.17        9.08      9.08 o
  -9  11   8        7.52        4.40      3.63 o
  -8  11   8       93.60       95.04      6.96 o
  -7  11   8       39.32       33.02      6.05 o
  -6  11   8       35.02       40.59      5.23 o
  -5  11   8       46.82       37.57      4.88 o
  -4  11   8       15.93       13.98      4.52 o
  -3  11   8        1.53        2.62      3.85 o
  -2  11   8       32.27       30.76      5.79 o
  -1  11   8       32.64       35.86      9.95 o
   0  11   8        0.82       -0.45      4.87 o
   1  11   8       58.70       53.49      6.64 o
   2  11   8        4.42        8.65      5.28 o
   3  11   8        4.18       -1.81      4.98 o
  -9  12   8        1.99        4.17      3.65 o
  -8  12   8        1.52       -1.66      3.93 o
  -7  12   8        8.06        5.13      4.24 o
  -6  12   8        1.29       -3.36      3.73 o
  -5  12   8        0.57       -3.46      3.73 o
  -4  12   8        9.83        9.01      4.06 o
  -3  12   8        1.61       -2.13      3.34 o
  -2  12   8        0.14       -2.44      4.98 o
  -1  12   8        7.45        4.39      5.09 o
   0  12   8        2.33        5.52      5.29 o
   1  12   8        4.63        8.99      5.40 o
   2  12   8       12.59        6.82      5.71 o
  -8  13   8      110.50      129.34      8.31 o
  -7  13   8       46.98       45.42      5.61 o
  -6  13   8       46.07       67.30      6.15 o
  -5  13   8       94.56      106.34      7.18 o
  -4  13   8        5.21        6.25      3.98 o
  -3  13   8        3.49        2.94      4.01 o
  -2  13   8       62.81       67.36      7.45 o
  -1  13   8       40.94       47.08      6.88 o
   0  13   8        5.96        3.92      5.29 o
   1  13   8       43.36       61.57     13.41 o
  -7  14   8        5.76       17.94      4.64 o
  -6  14   8       45.15       52.58      5.82 o
  -5  14   8        0.03       -3.90      3.90 o
  -4  14   8       15.35       19.38      4.66 o
  -3  14   8       65.35       68.56      7.79 o
  -2  14   8        0.65        3.17      5.40 o
  -1  14   8       11.23       14.76      5.96 o
   0  14   8       41.86       49.70      7.26 o
  -4  15   8       13.24        9.96      4.49 o
  -3  15   8        0.37        0.77      5.50 o
  -2  15   8       10.72       12.88      6.09 o
 -10   1   9       26.68       25.92      6.09 o
  -9   1   9        4.30        8.18      8.00 o
  -8   1   9       71.00       65.32      9.73 o
  -7   1   9      114.78      102.47      8.71 o
  -6   1   9        6.20        5.99      4.73 o
  -5   1   9      180.22      186.46     11.93 o
  -4   1   9       87.33       78.88     10.81 o
  -3   1   9       30.90       36.19      6.05 o
  -2   1   9      178.89      195.22      9.56 o
  -1   1   9      135.92      140.06      9.70 o
   0   1   9        5.32       -0.09      4.56 o
   1   1   9       82.59       70.93     10.38 o
   2   1   9      147.60      148.34     15.14 o
   3   1   9        7.44        8.22      7.78 o
 -10   2   9       10.34        1.45      5.35 o
  -9   2   9       95.19       97.25      8.56 o
  -8   2   9       53.01       52.87      7.18 o
  -7   2   9       65.39       68.35      5.98 o
  -6   2   9      133.62      143.10      8.23 o
  -5   2   9      107.39      113.30      7.24 o
  -4   2   9       37.15       49.24      5.16 o
  -3   2   9      170.48      176.88      9.24 o
  -2   2   9      137.10      138.93      7.82 o
  -1   2   9       87.86      102.66      6.74 o
   0   2   9       81.90       92.15      7.93 o
   1   2   9       27.55       36.76      8.65 o
   2   2   9        4.99        4.76      8.22 o
   3   2   9       84.56       92.12     12.54 o
 -10   3   9       18.32       11.40      4.57 o
  -9   3   9        0.15        3.96      3.56 o
  -8   3   9       27.26       39.89      6.93 o
  -7   3   9        2.49       -1.21      3.98 o
  -6   3   9       31.26       33.06      5.96 o
  -5   3   9       14.25       16.81      4.23 o
  -4   3   9       39.39       50.58      8.76 o
  -3   3   9        2.43        0.26      3.73 o
  -2   3   9        4.04       -0.29      3.75 o
  -1   3   9        0.75        0.92      3.59 o
   0   3   9       21.47       20.83      5.48 o
   1   3   9       15.25       18.16      8.22 o
   2   3   9        0.41        1.30      7.78 o
   3   3   9       21.20       23.79      9.08 o
 -10   4   9        8.61       12.14      3.91 o
  -9   4   9        4.89        7.59      3.74 o
  -8   4   9       12.24       17.27      4.56 o
  -7   4   9       30.90       38.88      4.99 o
  -6   4   9        1.42       -3.73      3.73 o
  -5   4   9       84.19       82.53      6.41 o
  -4   4   9       50.11       57.93      5.56 o
  -3   4   9      132.38      145.03      8.03 o
  -2   4   9       30.85       26.47      4.55 o
  -1   4   9       70.72       75.68     13.19 o
   0   4   9      121.94      117.29     16.65 o
   1   4   9        2.93        0.00      7.35 o
   2   4   9        2.22        8.65      8.22 o
  -9   5   9        0.99        1.00      3.56 o
  -8   5   9       58.53       65.14      6.15 o
  -7   5   9      113.71      108.61      7.40 o
  -6   5   9        7.69       11.41      4.23 o
  -5   5   9      146.19      159.17      8.71 o
  -4   5   9      106.36      106.20      6.98 o
  -3   5   9       19.54       23.53      4.48 o
  -2   5   9       76.08       94.58      6.65 o
  -1   5   9       79.66       87.89      8.10 o
   0   5   9        1.86        1.22      4.86 o
   1   5   9      129.79      160.76     10.83 o
   2   5   9       54.58       54.06     10.81 o
  -9   6   9      122.92      134.49      7.18 o
  -8   6   9       15.39       10.04      4.55 o
  -7   6   9        8.39        6.46      4.70 o
  -6   6   9      167.68      183.08      9.73 o
  -5   6   9       12.36       10.89      4.23 o
  -4   6   9        5.78       -0.26      3.89 o
  -3   6   9       51.17       52.40      6.54 o
  -2   6   9       23.96       34.63      6.94 o
  -1   6   9        6.89       10.32      5.29 o
   0   6   9       12.16       11.17      5.29 o
   1   6   9       13.14       17.12      5.60 o
   2   6   9        0.18       -5.19      7.78 o
  -9   7   9        1.32       11.00      3.87 o
  -8   7   9        1.62       -0.20      4.30 o
  -7   7   9        0.11       -3.29      3.91 o
  -6   7   9        1.91        1.58      4.14 o
  -5   7   9       17.15       30.69      6.62 o
  -4   7   9        0.10        2.20      4.14 o
  -3   7   9        0.35        2.60      4.59 o
  -2   7   9       28.37       40.13      6.40 o
  -1   7   9       31.04       27.02      5.79 o
   0   7   9       11.80        4.87      5.29 o
   1   7   9       13.33       11.65      5.60 o
  -8   8   9       24.86       15.32      4.73 o
  -7   8   9       16.40       19.92      4.71 o
  -6   8   9       42.49       54.81      5.87 o
  -5   8   9      136.01      150.31      8.73 o
  -4   8   9       39.40       31.68      4.89 o
  -3   8   9      231.08      261.62     11.81 o
  -2   8   9       10.55       15.11      5.71 o
  -1   8   9       38.15       42.34      6.71 o
   0   8   9       97.91      115.31      9.54 o
   1   8   9       32.31       34.61      6.64 o
  -7   9   9      135.53      134.26      8.29 o
  -6   9   9        2.71        8.03      4.51 o
  -5   9   9       85.46       94.27      7.05 o
  -4   9   9       16.88       24.62      5.60 o
  -3   9   9        7.63       13.49      4.35 o
  -2   9   9       15.24       18.01      6.27 o
  -1   9   9       94.96       96.28      8.81 o
   0   9   9        7.46       11.90      6.70 o
  -6  10   9        1.17       -4.13      4.13 o
  -5  10   9        3.63        9.19      4.38 o
  -4  10   9       31.98       41.26      5.38 o
  -3  10   9        0.90       -1.39      8.65 o
  -2  10   9        6.15       15.66      6.05 o
  -1  10   9       11.28       19.05     12.97 o
  -4  11   9       18.76       17.76      4.75 o
  -3  11   9        3.77        9.95      9.08 o
 
